# Supplementary material for: Endogenous aldehyde accumulation generates genotoxicity and exhaled biomarkers in esophageal adenocarcinoma
Source: Nat Commun. 2021 Mar 5;12:1454. doi: 10.1038/s41467-021-21800-5 (PMC7935981; doi:10.1038/s41467-021-21800-5)
Supplement: Supplementary file 4 — Supplementary Data 1 [file 41467_2021_21800_MOESM4_ESM.xlsx]

## Sheet: ST1_Materials
Supplementary Data 1: Study materials and data sources
REAGENT or RESOURCE	SOURCE	IDENTIFIER
Antibodies
ALDH1A3	Abgent	AP7847A
ALDH2	Abcam	ab108306
ALDH3A1	Sigma	HPA051150
ALDH3A2	Sigma	HPA014769
ALDH4A1	Abnova	1A12-A5
ALDH9A1	Sigma	HPA010873
α-Tubulin	Cell Signalling Technologies	DM1A
Cyclophilin B	Cell Signalling Technologies	D1V5J
E-cadherin	ThermoFisher	NCH38
Keratins CK5/6	Merck	D5/16 B4
p63	Abcam	4A4
Phospho-Histone H2AX (Ser139)	Cell Signalling Technologies	20E3
TP53	Cell Signalling Technologies	DO-1
Vimentin	Sigma	V9
Phospho-ATM (Ser1981)	Cell Signalling Technologies	D6H9
Phospho-ATR (Ser428)	Cell Signalling Technologies	2853
Phospho-CHK1 (Ser345)	Cell Signalling Technologies	133D3
Phospho-CHK2 (Thr68)	Cell Signalling Technologies	C13C1
Biological Samples
Fresh frozen human endoscopic biopsies	This study	n/a
Human formalin-fixed, paraffin embedded esophageal tissue slides	Imperial College London	n/a
Human formalin-fixed, paraffin embedded esophageal tissue slides	OCCAMS consortium	n/a
Human formalin-fixed, paraffin embedded esophageal tissue slides	POEM Biomarker Collaboration	n/a
Chemicals, Peptides, and Recombinant Proteins
Acetaldehyde	Sigma	506788
Propanal	Sigma	64409
Butanal	Sigma	418102
Pentanal	Sigma	42272
Hexanal	Sigma	18109
Heptanal	Sigma	61696
Octanal	Sigma	52466
Nonanal	Sigma	442719
Decanal	Sigma	59581
Undecanal	Sigma	80139
Dodecanal	Sigma	55977
Tridecanal	Sigma	W433500
Tetradecanal	Tokyo Chemical Industries	T2696
Pentadecanal	Tokyo Chemical Industries	P1869
Hexadecanal	Tokyo Chemical Industries	H1296
Heptadecanal	Tokyo Chemical Industries	H1295
Octadecanal	Tokyo Chemical Industries	O0368
Benzaldehyde	Sigma	9143
Cinnamaldehyde	Sigma	1133897
Acrolein	Sigma	5S06230
Crotonaldehyde	Sigma	27980
Trans-2-pentenal	Sigma	94575
Trans-2-hexenal	Sigma	76717
Trans-2-heptenal	Sigma	90244
Trans-2-octenal	Sigma	52464
Trans-2-nonenal	Sigma	7592
2,4-nonadienal	Sigma	61410
2,4-decadienal	Sigma	90628
4-Hydroxy-2-nonenal	Cayman Chemicals	32100
4-oxo-2-nonenal	Cayman Chemicals	10185
Tetraethyoxypropane (for MDA)	Sigma	T9889
Glyoxal	Sigma	43612
Methylglyoxal	Sigma	M0252
Glutaraldehyde	Sigma	G7651
Acetone	Sigma	90872
2-Butanone	Sigma	2469
2-Pentanone	Sigma	46211
2-Hexanone	Sigma	2473
2-Heptanone	Sigma	2476
2-Octanone	Sigma	2479
2-Nonanone	Sigma	63969
2-Decanone	Sigma	68228
Tetraethoxypropane-d2 (for MDA-d2)	Santa Cruz	sc-208708
Acetaldhyde-d4	Sigma	176567
Hexanal-d12	Sigma	732338
Hexadecanal-d5	Santa Cruz	sc-221719
Hydroxynonenal-d3	Cayman Chemicals	332101
Oxononenal-d3	Cayman Chemicals	10004174
Acetonitrile UPLC	Sigma	900667
Water UPLC	Sigma	900682
Dinitrophenylhydrazine	Sigma	42215
Diethylaminobenzaldehyde	Sigma	D86256
1-N6-etheno-2’-deoxyadenosine	Sigma	E4132
α-Methyl-γ-hydroxy-1,N2-propano-2’-deoxyguanosine	Toronto Research Chemicals	M312890
2'-Deoxyadenosine-15N5	Cambridge Isotope Laboratories	NLM-3895-25
Chloroacetaldehyde	Sigma	317276
α-Methyl-γ-hydroxy-1,N2-propano-2’-deoxyguanosine-13C,15N2	Toronto Research Chemicals	M312892
3-(4,5-dimethylthiazol-2-yl)-2,5-diphenyltetrazolium bromide	ThermoFisher	M6494
Oligofectamine	ThermoFisher	12252011
LIpofectamine 3000	ThermoFisher	L3000015
Y27632	Sigma	Y0503
ChromaTide Alexa Fluor 488-5-dUTP	ThermoFisher	C11397
ChromaTide Alexa Fluor 594-5-dUTP	ThermoFisher	C11400
biotin-16-dUTP	Sigma	11093070910
streptavidin -647	ThermoFisher	S21374
Critical Commercial Assays
GSH-Glo Assay	Promega	V6611
NADP(H)-Glo Assay	Promega	G9081
BCA protein assay kit	Sigma	BCA1
Nick Translation System kit	Abbott Molecular	07J00-001
Geneart Gene Editing Kit	ThermoLife
Deposited Data
Previously published transcriptomic data of esophageal squamous, Barrett’s metaplasia and adenocarcinoma tissue samples	Gene Expression Omnibus	GSE 26886, GSE13898, GSE39491 and GSE34619
EAC methylation and clinical metadata	TCGA	ESCA
	https://portal.gdc.cancer.gov/
EAC copy number and expression data	TCGA	ESCA
	http://www.cbioportal.org/
EAC copy number and expression data	ICGC/OCCAMS	N/A
	nsg25@mrc-cu.cam.ac.uk
Previously published breath data (PMID: 29799976)	Imperial College London	g.hanna@imperial.ac.uk
Experimental Models: Cell Lines
FLO-1 (Male)	Sigma	11012001
OACM5.1 (Female)	Sigma	11012006
ESO26 (Male)	Sigma	11012009
KYAE-1 (Male)	Sigma	11012002
OE33 (Female)	Sigma	10092313
CPA	ATCC	CRL-4027
CPB	ATCC	CRL-4028
CPD	ATCC	CRL-4030
Human esophageal keratinocyte cultures (all male)	This study	n/a
Oligonucleotides
TGAATGGCACGAATCCAAGAG	Eurofins	ALDH1A3F
CACGTCGGGCTTATCTCCT	Eurofins	ALDH1A3R
CTCTGTGACCCCTCGATCCA	Eurofins	ALDH3A1F
GCATCTTCCCCGTAGAACTCTT	Eurofins	ALDH3A1R
CTTGGAATTACCCCTTCGTTCTC	Eurofins	ALDH3A2F
TCCTGGTCTAAATACTGAGGGAG	Eurofins	ALDH3A2R
CCATCTCGCCCTTTAACTTCAC	Eurofins	ALDH4A1F
ACTGGGCTTCCATAGGACCA	Eurofins	ALDH4A1R
TGGAGTCAAAAATCTGGCATGG	Eurofins	ALDH9A1F
AGTAGCAATTTCATCCTCCCGT	Eurofins	ALDH9A1R
GGCCAAGGTCATCCATGACAA	Eurofins	GAPDHF
AGGGGCCATCCACAGTCTTCT	Eurofins	GAPDHR
CCTGGCGTCGTGATTAGTGAT	Eurofins	HPRT1F
AGACGTTCAGTCCTGTCCATAA	Eurofins	HPRT1R
CTGGAACGGTGAAGGTGACA	Eurofins	ACTBF
AAGGGACTTCCTGTAACAATGCA	Eurofins	ACTBR
GTACGAATTCATGGAGCTCGAAGTCCG	Eurofins	ECOR1-3A2-F
CGAGATCGATTTATGAGTTCTTCTGAGAGATTTTCAC	Eurofins	3A2-CLA1-R
ACGGTGGAGACACCCCCCGGGTTTT	Eurofins	g3A2_Ex1_#9_sen
CCGGGGGGTGTCTCCACCGTCGGTG	Eurofins	g3A2_Ex1_#9_comp
GGAACGCCTGTCGGACCCGCGTTTT	Eurofins	g3A2_Ex1_#4_anti
GCGGGTCCGACAGGCGTTCCCGGTG	Eurofins	g3A2_Ex1_#4_comp
GACTGGCAGTGGGACTCAG	Eurofins	g3a2_Ex1_checkF
GCAGCCGAAACCGCAGAG	Eurofins	g3a2_Ex1_checkR
Silencer Select ALDH3A1	ThermoLIfe	4390824 S1243
Silencer Select ALDH3A2	ThermoLIfe	AM51331 106072
Recombinant DNA
Centromere 17 pBACe3.6	Source BioScience	RP11-227J24
ALDH3A1/2 pBACe3.6	Source BioScience	RP11-352K5
TP53 pBACe3.6	Source BioScience	RP11-89D11
pRRL-sin-cPPT-EF1a-MCS-IRES-GFP	Prof N Habib, Imperial College London	n/a
Software and Algorithms
GraphPad PRISM 7.0	GraphPad	https://www.graphpad.com/
TargetLynx	Waters	SCN855
Metaboanalyst 4.0	Xia Lab, McGill	www.metaboanalyst.ca
GENE-E	Broad Institute	https://software.broadinstitute.org/GENE-E/
GISTIC	Broad Institute	https://www.broadinstitute.org/cancer/cga/gistic
HaplotypeCaller (GATK)	Broad Institute	https://software.broadinstitute.org/gatk/
ASCAT	Francis Crick institute	https://www.crick.ac.uk/peter-van-loo/software/ASCAT
Geneset Enrichment Analysis	Broad Institute	https://software.broadinstitute.org/gsea/index.jsp
Ingenuity Pathway Analysis	Qiagen	https://apps.ingenuity.com
R	R Foundation	https://www.r-project.org/
Fiji	(Open source)	https://fiji.sc/
Cell Profiler	(Open source)	http://cellprofiler.org/
