# Supplementary material for: Endogenous aldehyde accumulation generates genotoxicity and exhaled biomarkers in esophageal adenocarcinoma
Source: Nat Commun. 2021 Mar 5;12:1454. doi: 10.1038/s41467-021-21800-5 (PMC7935981; doi:10.1038/s41467-021-21800-5)
Supplement: Supplementary file 5 — Supplementary Data 2 [file 41467_2021_21800_MOESM5_ESM.xlsx]

## Sheet: ST2_Chrom_and_MSMS
Supplementary Data 2: Retention times and MS/MS settings for DNPH hydrazone quantification by UPLC-MS/MS
					Parent ion		Quantitative fragment ion				Other fragment ion(s)		ISTD
Hydrazones of:	tR	MW	Hydrazone-MW	Mode	[M-H]+		MW	CE	CV
Aldehydes
Formaldehyde	1.72	30.03	210	Neg	209		163	10	10		151, 178		Acetaldhyde-d4
Acetaldehyde	2.79	44.05	224.02	Neg	223.02		163	20	10		152, 151		Acetaldhyde-d4
Propanal	5.21	58.08	238.05	Neg	237.05		163	20	10		152, 151		Acetaldhyde-d4
Butanal	8.1	72.11	252.08	Neg	251.08		163	20	10		152, 151		Hexanal-d12
Pentanal	10.09	86.13	266.1	Neg	265.1		163	10	10		152, 151		Hexanal-d12
Hexanal	11.11	100.16	280.13	Neg	279.13		163	15	10		152, 151		Hexanal-d12
Heptanal	11.98	114.18	294.15	Neg	293.15		163	20	12		152, 151		Hexanal-d12
Octanal	12.68	128.21	308.18	Neg	307.18		163	15	12		152, 151		Hexanal-d12
Nonanal	13.31	142.24	322.21	Neg	321.21		163	15	14		152, 151		Hexanal-d12
Decanal	13.91	156.27	336.24	Neg	335.24		163	15	20		152, 151		Hexanal-d12
Undecanal	14.46	170.29	350.26	Neg	349.26		163	15	15		152, 151		Hexanal-d12
Dodecanal	14.96	184.32	364.29	Neg	363.29		163	20	15		152, 151		Hexanal-d12
Tridecanal	15.43	198.34	378.31	Neg	377.31		163	20	22		152, 151		Hexadecanal-d5
Tetradecanal	15.85	212.37	392.34	Neg	391.34		163	20	25		152, 151		Hexadecanal-d5
Pentadecanal	16.22	226.4	406.37	Neg	405.37		163	20	25		152, 151		Hexadecanal-d5
Hexadecanal	16.57	240.43	420.4	Neg	419.4		163	20	25		152, 151		Hexadecanal-d5
Heptadecanal	16.93	254.45	434.42	Neg	433.42		163	20	25		152, 151		Hexadecanal-d5
Octadecanal	17.37	268.49	448.46	Neg	447.46		163	20	25		152, 151		Hexadecanal-d5
Benzaldehyde	9.41	106.12	286.09	Neg	285.09		163	15	15		152, 151		Hydroxynonenal-d3
Cinnamaldehyde	10.72	132.16	312.13	Neg	311.13		163	15	20		152, 151		Hydroxynonenal-d3
Acrolein	4.51	56.06	236.03	Neg	235.03		163	15	12		152, 151		Hydroxynonenal-d3
Crotonaldehyde	6.86	152.21	332.18	Neg	331.18		163	20	20		152, 151		Hydroxynonenal-d3
Trans-2-pentenal	9.56	70.09	250.06	Neg	249.06		163	20	10		152, 151		Hydroxynonenal-d3
Trans-2-hexenal	10.82	84.12	264.09	Neg	263.09		163	15	12		152, 151		Hydroxynonenal-d3
Trans-2-heptenal	11.72	98.14	278.11	Neg	277.11		163	15	15		152, 151		Hydroxynonenal-d3
Trans-2-octenal	12.45	112.17	292.14	Neg	291.14		163	10	10		152, 151		Hydroxynonenal-d3
Trans-2-nonenal	13.08	126.2	306.17	Neg	305.17		163	15	12		152, 151		Hydroxynonenal-d3
2,4-nonadienal	12.64	140.22	320.19	Neg	319.19		163	15	14		152, 151		Hydroxynonenal-d3
2,4-decadienal	13.26	138.22	318.19	Neg	317.19		163	15	15		152, 151		Hydroxynonenal-d3
4-Hydroxy-2-nonenal	9.86	156.22	336.19	Neg	335.19		163	15	12		152, 151		Hydroxynonenal-d3
Malondialdehyde	1.37	72.06	234.1	Pos	235.1		159	15	20		143, 188		Malondialdehyde-d2
Glyoxal	10.25	58.04	418.6	Neg	417.6		182	15	30		234		Oxononenal-d3
Methylglyoxal	11.09	72.06	432.2	Neg	431.2		182	10	10		122		Oxononenal-d3
Glutaraldehyde	10.73	100.117	460	Neg	459		182	15	20		163		Oxononenal-d3
4-oxo-2-nonenal	13.45	154.21	514.7	Neg	513.7		182	15	30		167, 317		Oxononenal-d3
Ketones
Acetone	4.71	58.08	238.05	Neg	237.05		152	15	15		151
2-Butanone	8	72.11	252.08	Neg	251.08		152	15	15		151
2-Pentanone	10.09	86.13	266.1	Neg	265.1		152	15	15		151
2-Hexanone	11.11	100.16	280.13	Neg	279.13		152	15	15		151
2-Heptanone	11.98	114.18	294.15	Neg	293.15		152	15	15		151
2-Octanone	12.68	128.21	308.18	Neg	307.18		152	15	20		151
2-Nonanone	13.31	142.24	322.21	Neg	321.21		152	15	20		151
2-Decanone	13.91	156.27	336.24	Neg	335.24		152	20	20		151
Internal Standards
Malondialdehyde-d2	1.37	74.06	236.1	Pos	237.1		161.1	15	20		190.9
Acetaldhyde-d4	2.79	48.05	228.02	Neg	227.02		163	20	10		152, 151
Hexanal-d12	11.11	112.16	292.14	Neg	291.14		163	20	10		152, 151
Hexadecanal-d5	16.57	245.43	425.4	Neg	424.4		163	20	25		152, 151
Hydroxynonenal-d3	9.86	159.22	339.19	Neg	338.19		163	15	12		152.151
Oxononenal-d3	13.45	157.21	517.7	Neg	516.7		182	15	30		167, 317
