# Supplementary material for: Endogenous aldehyde accumulation generates genotoxicity and exhaled biomarkers in esophageal adenocarcinoma
Source: Nat Commun. 2021 Mar 5;12:1454. doi: 10.1038/s41467-021-21800-5 (PMC7935981; doi:10.1038/s41467-021-21800-5)
Supplement: Supplementary file 6 — Supplementary Data 3 [file 41467_2021_21800_MOESM6_ESM.xlsx]

## Sheet: ST3_GSEA
Supplementary Data 3: Gene Set Enrichment Analysis results. P values calculated in the software using permutation test (P = ). FDR = false discovery rate, FWER = forward-wise error rate
GSE26886, Gene Ontology Genesets ("all",v.4), SqN (n = 21) vs OAC (n = 19)
Rank	Genesets Enriched in SqN	Enrichment score	Normalised Enrichment Score	P =	FDR q=	FWER P =
1	TISSUE_DEVELOPMENT	0.556554	2.11035	0	0.0168444	0.01
2	ECTODERM_DEVELOPMENT	0.671911	2.06972	0	0.0212719	0.023
3	EPIDERMIS_DEVELOPMENT	0.679269	2.04805	0	0.0188289	0.029
4	OXIDOREDUCTASE_ACTIVITY_ACTING_ON_THE_ALDEHYDE_OR_OXO_GROUP_OF_DONORS	0.684414	2.01025	0	0.0283251	0.054
5	VITAMIN_METABOLIC_PROCESS	0.7243	1.94487	0	0.0577641	0.126
6	PROTEIN_BINDING_BRIDGING	0.542036	1.93585	0.0019802	0.0529987	0.137
7	OXIDOREDUCTASE_ACTIVITY_ACTING_ON_THE_ALDEHYDE_OR_OXO_GROUP_OF_DONORSNAD_OR_NADP_AS_ACCEPTOR	0.722998	1.90612	0	0.066043	0.184
8	MORPHOGENESIS_OF_AN_EPITHELIUM	0.745066	1.88805	0	0.0728794	0.223
9	ENDOSOME	0.511843	1.86021	0	0.0925209	0.294
10	STRUCTURAL_CONSTITUENT_OF_CYTOSKELETON	0.532033	1.85681	0.00199601	0.0880346	0.306
11	STEROID_BIOSYNTHETIC_PROCESS	0.596159	1.85504	0.00198807	0.082056	0.315
12	GTPASE_ACTIVITY	0.475701	1.84234	0	0.0873421	0.358
13	DEVELOPMENT_OF_PRIMARY_SEXUAL_CHARACTERISTICS	0.540639	1.84105	0	0.0818918	0.361
14	RESPONSE_TO_BACTERIUM	0.618365	1.84063	0.00404858	0.0763898	0.364
15	INTERCELLULAR_JUNCTION	0.510997	1.84037	0	0.0713995	0.364
16	HORMONE_METABOLIC_PROCESS	0.573801	1.83729	0.00430108	0.0690826	0.373
17	OXIDOREDUCTASE_ACTIVITY_ACTING_ON_THE_CH_CH_GROUP_OF_DONORS	0.711035	1.82361	0.0020202	0.0757339	0.417
18	DEFENSE_RESPONSE_TO_BACTERIUM	0.65096	1.80694	0.00202429	0.0847223	0.459
19	SODIUM_CHANNEL_ACTIVITY	0.629881	1.80207	0.00192308	0.0849453	0.474
20	ANION_CHANNEL_ACTIVITY
GSE13898, Gene Ontology Genesets ("all", v.4), SqN (n = 28) vs p63 negative OAC (n = 45)
Rank	Genesets Enriched in SqN	Enrichment score	Normalised Enrichment Score	P =	FDR q=	FWER P =
1	EPIDERMIS_DEVELOPMENT	0.745228	2.15456	0	0.00966212	0.003
2	ECTODERM_DEVELOPMENT	0.734349	2.15445	0	0.00483106	0.003
3	TISSUE_DEVELOPMENT	0.609163	2.12008	0	0.00481196	0.007
4	STRUCTURAL_CONSTITUENT_OF_CYTOSKELETON	0.603098	2.03639	0	0.0083806	0.018
5	SERINE_TYPE_ENDOPEPTIDASE_INHIBITOR_ACTIVITY	0.719138	2.02496	0	0.00670448	0.018
6	MORPHOGENESIS_OF_AN_EPITHELIUM	0.79585	1.97042	0	0.0130257	0.036
7	VITAMIN_METABOLIC_PROCESS	0.786808	1.93722	0	0.0180652	0.063
8	OXIDOREDUCTASE_ACTIVITY_ACTING_ON_THE_ALDEHYDE_OR_OXO_GROUP_OF_DONORS	0.739079	1.9199	0.00213675	0.019258	0.073
9	PROTEIN_OLIGOMERIZATION	0.619406	1.91873	0.00205339	0.0175285	0.075
10	PROTEIN_BINDING_BRIDGING	0.622006	1.87081	0	0.0331162	0.139
11	RESPONSE_TO_TEMPERATURE_STIMULUS	0.758988	1.86235	0.00202429	0.0351594	0.154
12	ANION_TRANSPORT	0.563057	1.86013	0.00212314	0.033837	0.157
13	INTERMEDIATE_FILAMENT_CYTOSKELETON	0.752019	1.85716	0.00413223	0.0321957	0.161
14	INTERMEDIATE_FILAMENT	0.752018	1.85716	0.00413223	0.029896	0.161
15	OXIDOREDUCTASE_ACTIVITY_ACTING_ON_THE_CH_CH_GROUP_OF_DONORS	0.774148	1.84245	0.00203252	0.0350027	0.185
16	OXIDOREDUCTASE_ACTIVITY_ACTING_ON_THE_ALDEHYDE_OR_OXO_GROUP_OF_DONORSNAD_OR_NADP_AS_ACCEPTOR	0.773176	1.83353	0.00638298	0.0367372	0.2
17	REGULATION_OF_NEUROTRANSMITTER_LEVELS	0.568014	1.80698	0.00840336	0.0474663	0.243
18	STRUCTURAL_MOLECULE_ACTIVITY	0.545581	1.80619	0.0040568	0.0450677	0.245
19	INTERCELLULAR_JUNCTION	0.53131	1.78568	0	0.0531772	0.285
20	OXIDOREDUCTASE_ACTIVITY_GO_0016705	0.574955	1.7722	0.00621118	0.0613152	0.312
GSE26886, Gene Ontology Genesets ("all",v.4), SqN (n = 21) vs BAR (n = 19)
Rank	Genesets Enriched in SqN	Enrichment score	Normalised Enrichment Score	P =	FDR q=	FWER P =
1	ATPASE_ACTIVITY_COUPLED_TO_TRANSMEMBRANE_MOVEMENT_OF_IONS	0.653736	1.84675	0	0.427935	0.322
2	DIGESTION	0.603346	1.81694	0.00184843	0.30912	0.402
3	OXIDOREDUCTASE_ACTIVITY_GO_0016616	0.566964	1.79421	0.0078125	0.286172	0.489
4	OXIDOREDUCTASE_ACTIVITY_ACTING_ON_CH_OH_GROUP_OF_DONORS	0.537031	1.7528	0.0135659	0.347919	0.627
5	INORGANIC_CATION_TRANSMEMBRANE_TRANSPORTER_ACTIVITY	0.505778	1.73201	0.00968992	0.348655	0.691
6	HYDROGEN_ION_TRANSMEMBRANE_TRANSPORTER_ACTIVITY	0.651019	1.72539	0.0134357	0.312248	0.702
7	MONOVALENT_INORGANIC_CATION_TRANSMEMBRANE_TRANSPORTER_ACTIVITY	0.625472	1.71528	0.00961539	0.299242	0.733
8	ATPASE_ACTIVITY_COUPLED_TO_TRANSMEMBRANE_MOVEMENT_OF_IONS_PHOSPHORYLATIVE_MECHANISM	0.611957	1.71357	0.00739372	0.266888	0.739
9	RESPONSE_TO_BACTERIUM	0.597751	1.66765	0.0152672	0.368732	0.829
10	HYDROLASE_ACTIVITY_ACTING_ON_ACID_ANHYDRIDESCATALYZING_TRANSMEMBRANE_MOVEMENT_OF_SUBSTANCES	0.477288	1.65565	0.00767754	0.36901	0.858
11	ATPASE_ACTIVITY_COUPLED_TO_MOVEMENT_OF_SUBSTANCES	0.453669	1.59422	0.0229008	0.567479	0.937
12	NEUROPEPTIDE_BINDING	0.628022	1.57271	0.0342205	0.618846	0.956
13	PRIMARY_ACTIVE_TRANSMEMBRANE_TRANSPORTER_ACTIVITY	0.439193	1.5686	0.0265655	0.590537	0.959
14	NEUROPEPTIDE_RECEPTOR_ACTIVITY	0.616886	1.5407	0.0562852	0.674666	0.975
15	APICAL_PART_OF_CELL	0.557486	1.50703	0.0629921	0.804357	0.983
16	ENERGY_DERIVATION_BY_OXIDATION_OF_ORGANIC_COMPOUNDS	0.457813	1.49492	0.0784708	0.821827	0.987
17	DEFENSE_RESPONSE_TO_BACTERIUM	0.580528	1.47757	0.0710173	0.868806	0.993
18	NEUROTRANSMITTER_BINDING	0.529459	1.47572	0.0714286	0.830837	0.993
19	SENSORY_PERCEPTION_OF_CHEMICAL_STIMULUS	0.530991	1.47082	0.0783133	0.812038	0.994
20	CELLULAR_RESPIRATION	0.58	1.47	0.125	0.79	0.995
GSE13898, Gene Ontology Genesets ("all", v.4), SqN (n = 28) vs BAR (n = 15)
Rank	Genesets Enriched in SqN	Enrichment score	Normalised Enrichment Score	P =	FDR q=	FWER P =
1	SODIUM_CHANNEL_ACTIVITY	0.732501	1.96864	0	0.0425861	0.022
2	GLUTAMATE_SIGNALING_PATHWAY	0.635536	1.88327	0.00387597	0.0967697	0.102
3	MORPHOGENESIS_OF_AN_EPITHELIUM	0.74403	1.76402	0.0056926	0.340085	0.319
4	PROTEIN_OLIGOMERIZATION	0.552098	1.72176	0	0.444489	0.412
5	KINASE_REGULATOR_ACTIVITY	0.541594	1.71465	0	0.390088	0.427
6	REGULATION_OF_NEUROTRANSMITTER_LEVELS	0.539228	1.67788	0.0191939	0.529984	0.514
7	REGULATION_OF_MAPKKK_CASCADE	0.600554	1.66897	0.00725953	0.509567	0.526
8	EPIDERMIS_DEVELOPMENT	0.587566	1.65393	0.0157618	0.539105	0.561
9	NEGATIVE_REGULATION_OF_TRANSPORT	0.632032	1.64364	0.0182149	0.542769	0.583
10	PROTEIN_KINASE_REGULATOR_ACTIVITY	0.537049	1.64271	0.00912409	0.493582	0.587
11	ECTODERM_DEVELOPMENT	0.572996	1.64047	0.0143627	0.460843	0.589
12	REGULATION_OF_CYTOKINE_PRODUCTION	0.605923	1.635	0.00904159	0.45182	0.601
13	VITAMIN_METABOLIC_PROCESS	0.664636	1.62567	0.00924214	0.462634	0.62
14	INTERMEDIATE_FILAMENT_CYTOSKELETON	0.698979	1.62073	0.0215054	0.45268	0.629
15	INTERMEDIATE_FILAMENT	0.698979	1.62073	0.0215054	0.422501	0.629
16	MEMBRANE_FUSION	0.64623	1.62025	0.0114068	0.397769	0.629
17	PROTEIN_MODIFICATION_BY_SMALL_PROTEIN_CONJUGATION	0.658696	1.61464	0.0115163	0.397222	0.639
18	OXIDOREDUCTASE_ACTIVITY_ACTING_ON_THE_CH_CH_GROUP_OF_DONORS	0.680421	1.61253	0.0225989	0.384161	0.644
19	OXIDOREDUCTASE_ACTIVITY_GO_0016705	0.545687	1.60744	0.011215	0.385563	0.648
20	PROTEIN_UBIQUITINATION	0.668479	1.59954	0.0114068	0.401472	0.665
