# Supplementary material for: Endogenous aldehyde accumulation generates genotoxicity and exhaled biomarkers in esophageal adenocarcinoma
Source: Nat Commun. 2021 Mar 5;12:1454. doi: 10.1038/s41467-021-21800-5 (PMC7935981; doi:10.1038/s41467-021-21800-5)
Supplement: Supplementary file 7 — Supplementary Data 4 [file 41467_2021_21800_MOESM7_ESM.xlsx]

## Sheet: ST4_Metadata_univariate
Supplementary Data 4: Clinical parameters of participants in the ALDH3A1/2 immunoreactivity studies
	ALDH3A1				ALDH3A2
	-ve	+ve	P =		-ve	+ve	P =
n	538	33			419	152
Patient
Age (median years)†	65	62	0.437		65	64	0.437
Pre-op chemotherapy (%)‡	0.43	0.22	0.088		0.37	0.41	0.39
Sex (Male, %)‡	0.81	0.7	0.244		0.75	0.78	0.424
Tumour
Differentiation (%)			0.453				0.039
Well	0.158824	0.1			0.160279	0.136986
Moderate	0.223529	0.2			0.188153	0.356164
Poor/Undifferentiated	0.617647	0.7			0.651568	0.506849
Siewert (%)			0.59				0.593
Not recorded	0.0588235	0.05			0.0627178	0.0410959
1	0.773529	0.75			0.780488	0.739726
2	0.120588	0.15			0.111498	0.164384
3	0.0470588	0.05			0.0452962	0.0547945
Post op T-Stage(%)			0.191				0.006**
T1 (Including Tis/T1a/1b)	0.0647059	0.15			0.0452962	0.164384
2	0.182353	0.25			0.181185	0.205479
3	0.702941	0.6			0.735192	0.547945
4	0.05	0			0.0418118	0.0684932
Post op N-Stage (%)			0.576				0.101
0	0.288235	0.4			0.268293	0.39726
1	0.667647	0.6			0.689895	0.561644
2	0.0147059	0			0.00696864	0.0410959
3	0.0294118	0			0.0348432	0
Number of positive nodes (median)†	5	3	0.948		5.08	2.8	0.005**
Post op M-Stage (% M1)‡	0.05	0.1	0.132		0.048	0.029	0.747
Vascular or Neural invasion (+ve)‡	0.515	0.4	0.435		0.527	0.463	0.395
IHC +ve for other ALDH3A (%)	0.21	0.45	.023*		0.2	0.4	.033*
All P values generated with chi squared tests, apart from †Mann-Whitney U-test, and ‡Fisher's exact test. *P<0.05, **P<0.01, ***P<0.001
