# Supplementary material for: Endogenous aldehyde accumulation generates genotoxicity and exhaled biomarkers in esophageal adenocarcinoma
Source: Nat Commun. 2021 Mar 5;12:1454. doi: 10.1038/s41467-021-21800-5 (PMC7935981; doi:10.1038/s41467-021-21800-5)
Supplement: Supplementary file 8 — Supplementary Data 5 [file 41467_2021_21800_MOESM8_ESM.xlsx]

## Sheet: ST5_MS_Demographics
Supplementary Data 5: Clinical parameters of participants in the tissue aldehyde studies
	Tissue aldehydes (UPLC-MS/MS)					Tissue aldehydes (PTR-TOF-MS)
	AdT/SqT	BAR	SqN	P=		AdT/SqT	SqN	P=
Patients, n =	59	8	31			25	25
Age†	67 (58 - 63)	69 (48 - 84)	67 (43 - 81)	0.81		65 (41 - 78)	57 (38 - 80)	0.71
Gender ‡	53 (91%)	7 (87%)	28 (90%)	0.85		20 (80%)	14 (56%)	0.34
Smoking History				1				0.095
Never	33 (56%)	3 (37%)	15 (48%)			12 (48%)	11 (44%)
Ex	21 (35%)	3 (37%)	9 (29%)			10 (40%)	5 (20%)
Current	5 (9%)	2 (25%)	7(23%)			3 (12%)	9 (36%)
Alcohol history‡				0.17				0.77
Within limits	51 (86%)	0	19 (61%)			16 (64%)	14 (56%)
Excess of limits	8 (14%)	0	12 (38%)			9 (36%)	11 (44%)
Reflux symptoms‡	21 (35%)	4 (50%)	12 (38%)	1		8 (32%)	8 (32%)	1
Proton pump inhibitor use‡	40 (68%)	6 (75%)	9 (29%)	0.064		12 (48%)	11 (44%)	1
Local stage
T1 (Including Tis/T1a/1b)	8 (14%)	-	-			2 (1%)	-
T2	4 (7%)	-	-			4 (16%)	-
T3	33 (56%)	-	-			14 (56%)	-
T4	14 (24%)	-	-			5 (20%)	-				\
Nodal stage
N0	15 (26%)	-	-			6 (24%)	-
N1	33 (56%)	-	-			14 (56%)	-
N2	9 (15%)	-	-			5 (20%)	-
N3	2 (3%)	-	-			0	-
Metastasis
M0	57 (97%)	-	-			25 (100%)	-
M1	2 (3%)	-	-			0	-
Differentiation
Well	7 (12%)	-	-			2 (1%)	-
Moderate	24 (41%)	-	-			12 (48%)	-
Poor	28 (47%)	-	-			11 (44%)	-
Post-chemo sample	24 (41%)	-	-			0	-
All P values generated with chi squared tests, apart from †Mann-Whitney U-test, and ‡Fisher's exact test.
