# Supplementary material for: Endogenous aldehyde accumulation generates genotoxicity and exhaled biomarkers in esophageal adenocarcinoma
Source: Nat Commun. 2021 Mar 5;12:1454. doi: 10.1038/s41467-021-21800-5 (PMC7935981; doi:10.1038/s41467-021-21800-5)
Supplement: Supplementary file 9 — Supplementary Data 6 [file 41467_2021_21800_MOESM9_ESM.xlsx]

## Sheet: ST6_Metadata_cox
Supplementary Data 6: Cox proportional hazards model including ALDH3A1/2 immunoreactivity in the survival model.
	Odds Ratio	95% C.I.	P
Age (>70y)	1.61	1.21 - 2.13	0.001
ALDH3A1-low	1.09	0.55 - 2.15	0.81
ALDH3A2-low	1.64	1.13 - 2.39	0.01
T2	2.01	0.76 - 5.30	0.16
T3	4.7	1.87 - 11.82	0.001
T4	9.38	2.43 - 36.23	0.001
Poor differentiation	1.28	0.75 - 2.19	0.37
N1	2.3	1.59 - 3.31	<0.001
N2	3.58	1.55 - 8.29	0.003
N3	13.42	3.92 - 45.99	<0.001
