# Supplementary material for: Endogenous aldehyde accumulation generates genotoxicity and exhaled biomarkers in esophageal adenocarcinoma
Source: Nat Commun. 2021 Mar 5;12:1454. doi: 10.1038/s41467-021-21800-5 (PMC7935981; doi:10.1038/s41467-021-21800-5)
Supplement: Supplementary file 10 — Supplementary Data 7 [file 41467_2021_21800_MOESM10_ESM.xlsx]

## Sheet: ST7_code_for_export
Supplementary Data 7: R code for exporting Targetlynx intensities
test<-read.table("5.txt")
#i number of measurements +3
#k number of MRM
i<- 40
k<-163
a<-matrix(0,i+1,k+1)
c<-0
b<-0
p<-i*k
d<-0
for(t in 0:(k-1)) {test[(b <-1+(t*(i+1))),]<-0}
write.csv(test, "c.csv")
test2<-read.csv("c.csv")
test3<-matrix(0,nrow(test2)-1,3)
for(d in 1:nrow(test2)){test3[d-1,3]<-test2[d,3]}
i<- i+1
a<-matrix(0,i+1,k+1)
c<-0
p<-i*k
for(z in 1:k) {
for(q in 1:i) {		a[q+1,z+1]<-test3[(c<-c+1),3]
}}
rownames=test[1:49,1]
write.csv(a, "5.csv")
