# Supplementary material for: Endogenous aldehyde accumulation generates genotoxicity and exhaled biomarkers in esophageal adenocarcinoma
Source: Nat Commun. 2021 Mar 5;12:1454. doi: 10.1038/s41467-021-21800-5 (PMC7935981; doi:10.1038/s41467-021-21800-5)
Supplement: Supplementary file 12 — Source Data [file 41467_2021_21800_MOESM12_ESM.xlsx]

## Sheet: Figure 1
1a & b
See Supplementary Table 3 for the complete outputs of the geneset enrichment analyses
1c
ALDH1A3	ALDH3A1	ALDH3A2	ALDH4A1	ALDH9A1
1.03227	0.056996	0.315558	0.786788	0.15622
0.651146	0.06037	0.250886	0.425523	0.676348
0.134635	3.37025	0.872284	1.19884	0.583617
2.99428	0.001017	0.152861	0.172129	0.243225
0.164585	0.017041	1.26982	0.269416	0.559901
0.214996	0.076727	0.690826	0.365819	0.216535
0.322257	0.618723	0.135862	0.747581	0.342833
0.206793	0.104771	0.830471	0.399352	0.300238
0.574641	0.007341	0.179476	0.044298	0.222523
0.34222	0.507416	0.770024	1.18901	0.651617
2.55507	0.493231	0.386787	0.825026	0.57175
0.949009	0.109828	0.383005	0.321184	0.03125
0.01689	0.018329	0.154871	0.066648	0.174172
1.53426	0.066408	0.094625	0.231539	0.241335
14.5011	0.064702	0.181952	0.113156	4.12563
0.580449	0.019175	0.101368	0.278125	0.312783
0.747351	0.162803	0.292713	0.926439	0.744982
15.4409	0.070915	0.249143	0.302875	0.42426
0.326046	0.756566	0.565097	1.28903	0.981833
0.416095	0.04199	0.46392	0.375394	0.579826
0.115813	0.344416	0.130835	0.094714	0.220704
2.31686	0.011303	0.144122	0.464419	0.258486
0.106318	0.002047	0.016828	0.122035	0.082882
0.564608	0.001361	0.072574	0.296799	0.228182
0.545149	0.000654	0.143885	0.143294	0.163305
0.346535	0.965921	0.075954	0.127544	0.245409
0.207858	0.953498	0.197221	0.244533	0.117393
2.27167	0.081508	0.30386	0.765878	0.333647
0.14479	0.013669	0.186864	0.11826	0.10343
0.209848	0.066219	0.070956	0.036579	0.068077
0.162807	0.00044	0.056827	0.039721	0.147258
0.073518	3.11e-05	0.000382	0.005139	0.000897
0.041456	0.001	0.042936	0.015082	0.096996
0.635347	0.061579	0.1696	0.200962	0.268001
0.010244	0.004426	0.016566	0.014581	0.014673
0.041827	0.000639	0.011278	0.016086	0.020896
0.016205	0.002797	0.010393	0.009899	0.013966
0.192106	0.025521	0.762988	1.03165	1.16212
0.124092	0.000512	0.043928	0.021762	0.045462
0.757236	0.21685	0.326231	0.139208	0.128614
0.640328	0.714682	0.59713	0.644093	0.762824
0.376287	0.046775	0.173888	0.269311	0.168956
0.133135	0.053561	0.271605	0.311055	0.567483
0.726318	0.551653	0.322617	0.595218	1.0541
0.401216	0.03656	0.039637	0.036506	0.051456
0.735303	0.518388	0.514384	0.724912	0.470616
6.0938	0.826569	1.46433	2.3103	0.811776
1.99881	0.05154	0.429767	0.977421	0.428088
6.48608	1.8971	1.38027	0.29531	0.345459
1.62538	0.001652	0.065806	0.200528	0.115319
1.56769	0.021342	0.242085	0.893277	0.583562
0.803043	0.301916	0.595019	0.765491	0.775075
3.08358	0.10471	0.572818	0.974054	0.765976
174.432	0.186638	0.926515	24.8941	0.480976
0.274201	0.068884	0.059881	0.074653	0.300611
0.244311	0.048159	0.077916	0.101484	0.30029
0.546666	0.390916	0.229994	0.614372	0.740245
0.370227	0.338237	0.812581	0.946938	2.60133
0.118622	0.082507	0.095134	0.023462	0.380068
0.739626	0.786833	0.46065	0.873933	0.873933
0.312394	0.027023	0.002069	0.035456	0.060003
0.686347	0.47087	0.363436	0.661666	0.481092
2.30927	17.6017	19.3795	19.2681	2.22694
0.316728	0.890198	0.305457	0.692615	0.545974
0.170571	0.018856	0.030905	0.065638	0.128354
0.778767	0.580456	0.061487	0.119372	0.119237
0.445773	0.428252	0.288526	0.659646	0.246334
1f
ALDH3A1 immunoscore					ALDH3A2 immunoscore
SqT	BM	BD	EAC		SqT	BM	BD	EAC
3	1.33	1	0		3	2.33	2.33	1
3	0.33	0	1.33		3	3	2.66	0.67
3	0	0	0		3	3	3	0.33
3	0.33	0.66	0		3	2.66	2.66	1
3	2	2	0		3	2	3	0.33
3	0	0	0		3	2.33	3	0.5
3	2	1.33	0		3	3	3	1.6
3	2	3	1		3	2.66	2	0
3	0	0	0		3	3	1.33	1.4
3	1	0.66	0		2.33	2.33	2	0
2.33	0.66	0	0		3	3	3	0.25
3	1	1.33	0		3	1	3	1.25
3	1.33		2		3	2.33		0
3	1.66		0		3	1.66		1.25
3			1		3			1
3			3		3			0.5
3			0		3			1.5
3			3		3			1.83
3			0		3			1.17
3			3		3			1
3			0.67		3			0.5
3			0		3			0
3			0		3			0.17
3			0		3			0.67
3			0.67		3			0.67
3			0		3			0.5
3			0.33		3			0.83
3			0		3			0.83
3			0		3			0.33
3			0		3			0.67
3			0		3			0.33
3			0.67		3			2
3			0		3			2
3			4		3			0.83
3			0		3			2
3			0		3			0.33
3			0		3			1.17
3			0		3			0.83
3			0		3			0
3			0		3			0
3			0		3			0.33
3			0.67		3			0
2.66			0		3			1.5
3			0		3			1.25
3			0		3			1
3			0		3			0.5
3			0		3			0
3			0		3			0.83
3			0		3			0.2
3			0		3			0
3			0		3			0.5
3			0		3			0
3			0		3			0.33
3			0		2.66			0
3			0		2.66			0
3			0		3			0
3			0		3			0.17
3			0		3			0
3			0		3			0.33
3			0		3			1
3			0		3			0.33
3			0		3			1.5
3			0.33		3			0.83
3			0		3			0
3			0		3			0
3			0		3			0.17
3			0		3			0
2.33			0		3			0.75
2			0		3			0
2			0		3			0.67
3			0		3			0
3			0		3			0
3			0		3			0
3			0		3			0
3			0		3			0.75
3			0		3			1.5
			0					0
			0					0.25
			0					0
			0					0
			0					1.25
			0					0.5
			0.33					2
			0					1
			0.67					1.25
			0					1.67
			0.5					0.25
			0					0
			0					0.25
			0					1.5
			0					0
			0					0.5
			0					0.25
			0					0.75
			0					0.75
			0					2
			0.33					0.75
			0					1
			0					0
			0					0.75
			0					0.25
			0.17					1.5
			0.5					0.75
			0					1
			0					0.25
			0					1
			0.5					0.75
			0.33					0
			0					0
			0					0
			0.33					1
			0					0.75
			0.17					1
			0					0
			3					2
			0					1.5
			0.33					1.5
			0					0
			0.33					1.25
			0					0
			0.67					2
			0					1.5
			0					0.5
			1					1.25
			0.5					0.67
			0					1.5
			0					0.33
			0					1
			0.33					1.25
			0					1
			1					1.5
			0.33					1
			0					0.75
			0.67					0.5
			0.33					1.5
			1.33					1.5
			0					2.33
			0					0
			2					1.5
			0					0.5
			2.5					2
			0					0.75
			1.33					3
			0					2.83
			0					0
			0					1.75
			0					2
			0					0
			1					2.83
			0					2
			0					0
			1.5					1.75
			0					0.75
			0					1.33
			0					1.5
			0.33					1.5
			0					0
			0					0
			0.5					0.5
			0					0.67
			0.33					0.33
			0					2.33
			0.33					0
			0					1.67
			0.67					3
			0					1.25
			0.33					1.5
			1					3
			0					1.25
			0.5					0.5
			0.33					1
			0					0.75
			0					0.75
			0.17					2
			0					0.75
			0					3
			0					2
			0.5					1.5
			0.67					1.5
			1					1.5
			0					2
			1.33					1.25
			0.67					1
			0.17					3
			0.25					1.67
			0					0
			0					1
			0					1.4
			0					1.5
			0					2.83
			1					0.75
			1.2					1.33
			0					0.8
			0					1
			0					0.67
			3					1.4
			0.4					1.4
			0					0.83
			0					0.83
			0					0.67
			1.83					1
			0.5					3
			0					0.8
			2.5					0.33
			0					1
			0					2
			0					0.83
			0					0.8
			0					0.25
			0					0.67
			0					1.5
			0					1
			0					0.5
			0.8					2
			0					0
			0					1.25
			0					1.67
			0					1.5
			0					0.67
			0					1.83
			0					1.17
			0					2
			0					0.83
			0					0.33
			0					0.83
			0					2
			0					1
			1.67					1.75
			0					0.2
			0					2.33
			0					0.83
			0					1
			0					1.17
			0.83					1.33
			0					2
			0					1
			0					1.17
			0.17					1.33
			0					0.5
			2.33					1.5
			0.17					1.8
			0					0.2
			0					0
			0.83					1
			1					0.5
			0					0.25
			0.33					0.25
			0.5					0.5
			0					0.33
			0.17					0.83
			0					0
			0.17					0
			0.33					0.17
			0.67					0.33
			0.2					0.67
			1.33					0
			0					0
			0.67					1.83
			1					0.17
			0.67					0.67
			0					1
			0					1.17
			0					1.83
			0.83					1.33
			0.5					0.5
			0					0.17
			0					0
			0.6					0.25
			0					0.17
			0.25					1
			1.8					2
			0					0.25
			1.8					0.17
			3.17					0.5
			0.33					0.2
			1.33					0.33
			0					0
			0					0.4
			1.33					0
			2.2					1
			0					1
			0					0
			1					2
			1.5					1.17
			0.75					0.33
			0					0
			1					0.5
			0.33					0.2
			0					0
			0					0.2
			1					1
			0.83					0.17
			0.4					0.17
			0					0.5
			2.83					1
			0.17					0.8
			1.17					0.4
			0.33					0.33
			2.67					1.5
			0.17					0.33
			0					0
			0					0.2
			0					0.5
			0					0.5
			1.5					0.33
			0					0
			1.5					0.83
			0.17					0.83
			3					1.2
			0.2					0.5
			0					0
			0.33					1.17
			0					0.8
			0.17					0.17
			0					0.17
			0					0
			0.83					1.33
			0					1.2
			0.5					0.83
			1.5					0.5
			0					0.17
			0.83					0.33
			1.5					0.83
			0.67					0.67
			1.83					1.33
			1.17					1.67
			0.83					2.83
			1					1.17
			0.83					0.5
			2					0.67
			2.83					0.67
			0.5					1.17
			1					0.83
			0.5					0.5
			0					0.33
			0.33					0.33
			1.67					1.4
			1.17					1
			1.17					1.5
			0.67					1.67
			2					1.83
			0.5					2
			0					0.33
			1.17					1
			0.5					2
			0					1.67
			2					0.6
			0.8					2.33
			0					1.33
			2					1.33
			1.33					0.83
			1					0.33
			0					1.5
			0					0
			0.33					0.4
			0					0
			0.17					1.33
			0.67					0.25
			0					1.67
			0.17					1.5
			0					0.6
			0					0.8
			0.5					0.67
			0.83					0.17
			0.4					1
			0.83					0.33
			0.17					1.17
			0					0.25
			1.5					0.33
			0					0.33
			0					0.67
			0.6					1.17
			0					2
			0					2
			0					0.75
			1.17					0.5
			0					2
			0					0
			0.5					0.33
			0					2
			0.5					0.17
			0					0
			4					0
			0.83					0.25
			0					0.5
			0					1.5
			2					1.5
			0.17					0.8
			0.17					0
			0					1.5
			0.5					0.75
			1.8					0.67
			0.25					0.67
			0					0
			0					2
			0					0.67
			0					1.25
			0					0.25
			0					0
			0.83					0.83
			0.33					0.67
			1.33					2
			0					1.4
			0					0
			0.17					0.75
			0					0
			0					0.5
			0					0.8
			0.67					0
			0					1.25
			0					0.83
			0					0.5
			0					1.5
			0					0.2
			0					0.33
			0					0.5
			0.33					1
			0					0
			1.5					0.67
			1					0.75
			1					1.2
			0.33					0.33
			0					0.67
			0					0.5
			0					1
			0					0.83
			0					0.75
			1.33					0.33
			0					0.67
			0					0
			0.33					0.67
			0					1
			0					0
			0					0.2
			0					0.5
			0					0.5
			0					0
			0.33					0.17
			0					1.25
			0					1
			0.83					0.5
			0					1
			0					0.17
			0					1
			0					1.5
			0.67					0.6
			0.67					0.33
			0					0
			0					0.17
			0.67					0
			0					0.75
			1					0.5
			0					0.25
			0					1.83
			3					0
			0					0.33
			0.5					0.5
			0					0.8
			0					1
			0					0
			0					1.5
			0					0.83
			0					1.33
			0					1.17
			0.2					0
			0					0
			1					0.25
			0					1
			1					1.67
			0					1
			0					2
			0					1
			0					1
			0.33					2
			2.2					0.2
			2.83					0.83
			0.17					1.5
			0					1.33
			0					1.2
			0					0
			0.4					0
			0					1.25
			0					0.5
			0					0.5
			2.5					0.75
			0					0.5
			0					0.2
			1.5					0
			0					1.5
			0					1.83
			0					0.83
			0.83					0
			0.17					0.83
			0.33					0
			0.5					1.5
			0					1.4
			1.83					0.67
			0.5					1
			0.33					1.17
			1.67					1
			0.75					0.33
			0					0.17
			0					1
			0.33					0
			2					1
			0					2.33
			1.17					1.5
			0					1
			0					1.17
			0.4					1
			0.33					1
			0					0
			0					1.5
			0					0.33
			0.67					0
			0					0
			0					1
			0					0
			2					1
			0.67					0.17
			0					1.5
			0					0
			0					0
			0					0.83
			1.33					0
			0.6					0.2
			0					1.17
			0					1.4
			1					0
			0					1.67
			0					1.83
			0					0.5
			0					1.25
			0.17					0.83
			3					0.25
			0					0
			0					0.33
			0					1
			0					2.67
			0					1.33
			0					1.67
			0					1
			3					0.83
			0					1.25
			1					0.83
			0					0.83
			0					0.5
			0					0
			0					1.67
			0					0.75
			0.5					0.83
			0					1.33
			1.17					0.17
			0					0
			0					1
			0					2
			1.5					0
			0.5					2
			0					0.75
			0.33					1.33
			3					1.75
			0					2.67
			1.67					2.33
			0.17					0
			0					0
			0					0
			0.67					0.33
			0					0.4
			0					0.5
			0.83					0.5
			1.2					0.67

## Sheet: Figure 2
Figure 2 (and Supplementary Figure 3)
Data listed for target compounds in the UPLC-MS/MS dataset
Formaldehyde					Acetaldehyde					Propanal					Butanal					Pentanal					Hexanal					Heptanal					Octanal					Nonanal					Decanal
SqN	SqT	BAR	EAC		SqN	SqT	BAR	EAC		SqN	SqT	BAR	EAC		SqN	SqT	BAR	EAC		SqN	SqT	BAR	EAC		SqN	SqT	BAR	EAC		SqN	SqT	BAR	EAC		SqN	SqT	BAR	EAC		SqN	SqT	BAR	EAC		SqN	SqT	BAR	EAC
200.655	733.351	238.906	154.954		93.9202	2070.2	51.4943	554.038		7.45269	157.706	1.54114	35.7736		24.0825	87.5598	10.0407	36.0104		0	67.3262	0	0		23.4483	2.44209	14.8162	125.951		11.0776	7.76429	2.64027	49.7816		20.4333	180.96	11.9772	100.699		369.126	1594.77	198.077	494.016		0	726.589	55.1277	339.894
200.011	1047.85	277.369	1824.15		171.827	209.564	0	860.166		91.5636	11.0188	16.4051	39.8053		84.2095	2.95708	13.5026	57.4168		66.4515	0	30.7388	48.4151		187.422	1.73755	26.208	125.006		0	0.893667	1.14342	56.8564		46.2288	0.857859	27.7926	144.798		1373.5	13.3349	304.1	1573.59		333.618	33.3933	217.462	330.354
0	555.122	68.6916	1609.8		267.881	394.444	0	1370.6		13.3066	12.8747	24.7278	51.7606		24.359	2.87342	43.4059	28.0386		0	3.96629	36.8768	0		0	4.65318	0	186.124		0	0	44.7372	93.6205		2.63468	2.00732	26.9454	27.6594		123.168	30.4148	477.977	1061.02		51.7897	67.6047	156.605	174.196
0	239.738	642.439	4929.81		15.613	1020.77	964.053	2661.2		14.7391	31.4361	52.1567	53.5765		21.9975	13.996	0	56.0656		0	21.3014	0	39.7946		0	2.89984	20.2552	0		0	0	1.63967	0		0	7.23947	56.9576	25.1603		129.1	218.557	1341.33	1013.39		92.4001	237.919	249.293	311.261
40.2986	814.255	846.067	770.114		452.502	983.811	991.837	1096.68		16.9401	38.3771	53.0785	61.8893		31.7772	16.8061	0	62.646		0	0	0	68.6027		0	7.24515	6.8117	0		0	4.72731	0	0		0	28.4167	9.84355	13.5343		124.894	200.121	591.873	905.493		262.556	275.639	546.35	756.164
2.70184	564.963	271.634	1421.33		1245.98	477.391	502.969	1038.26		23.6566	59.5704	89.5485	88.5289		16.613	13.3707	59.2404	78.8638		22.6977	12.593	49.2948	92.7039		0	80.396	262.075	110.614		0	20.5705	10.9536	72.1747		0	3.38178	57.1352	74.4691		99.6209	153.251	909.753	1396.04		195.942	115.152	478.925	171.922
25.3443	278.803	75.5768	779.639		322.707	1243.85	217.575	2497.59		23.7072	59.9073	123.201	113.922		24.7634	21.9427	24.329	60.9205		0	0	44.2212	82.4791		37.1089	21.1859	131.907	215.79		0	9.2844	0	439.018		0	34.2197	24.4411	489.166		154.802	287.62	657.465	1812.87		141.618	148.285	278.946	1409.33
32.8243	343.601	209.131	309.83		631.701	1076.61	343.786	1638.91		24.5525	76.004	262.492	116.923		45.6889	10.4757	104.169	46.2262		0	0	0	0		23.2222	20.7922	462.734	116.655		75.9862	4.50041	59.9398	0		26.9704	5.41359	105.913	0		530.471	136.487	2113.15	921.329		152.875	298.751	1075.1	480.06
7.42601	1299.45		2274.67		365.488	1381.15		2901.03		39.8833	76.2872		117.634		73.9313	17.0952		0		0	0		0		0	43.2846		0		0	12.6126		65.3659		32.5984	7.7371		0		426.292	244.223		1300.13		120.477	303.91		378.867
4.48546	256.146		5269.32		176.861	1932.38		2914.75		46.5853	84.3209		160.766		18.4017	26.8587		44.8222		0	0		0		2.7063	38.7463		79.2104		4.47627	0		0		9.71554	14.839		36.8988		243.525	197.209		726.141		124.726	994.971		566.498
0	807.113		14644.9		295.094	525.993		1480.81		46.7463	84.4501		161.269		22.7722	19.0271		83.0944		27.492	35.3603		102.835		53.4816	70.9855		390.223		6.36449	37.7078		0		0	25.1519		188.851		79.724	224.002		1780.45		70.8192	380.568		458.733
43.246	255.497		1769.39		263.555	1480.7		6226.2		67.9558	85.5645		228.167		31.1578	24.5573		116.887		31.2773	31.1987		0		50.0147	81.9016		654.337		0.803124	0		0		0	19.9514		119.902		114.306	192.703		1776.45		119.328	226.312		275.087
25.2242	207.749		803.857		132.486	1308.56		2584.91		6.40473	96.842		233.921		15.3609	41.4068		184.934		0	0		0		45.0618	108.689		109.04		0	18.5429		320.844		17.5119	26.2921		252.559		145.065	339.389		2643.84		78.1931	557.097		1238.71
17.9392	1109.66		4168.52		110.518	3528.21		5003.85		9.36914	146.251		301.041		14.7476	38.8787		0		0	37.0843		0		50.1234	33.678		207.223		0	9.73727		646.029		0	17.3273		0		71.7208	545.471		5374.32		55.8342	784.091		266.895
71.3854	801.506		2614.27		519.415	4349.31		4891.92		16.2969	150.429		429.976		43.5865	25.3514		122.514		0	30.0243		124.631		0	28.416		133.354		0	0		0		21.8969	15.1122		123.758		313.942	340.518		2051.64		0	395.196		1687.63
13.208	1293.87		5099.8		86.3514	4245.52		5650.99		16.6522	162.723		484.91		12.0714	77.7583		140.883		0	68.7904		43.5543		0	182.596		105.088		0	67.5038		27.1873		4.79956	32.5707		128.156		122.913	976.475		0		62.2569	847.096		576.064
24.76	2569.97		3336.28		195.038	4407.33		1056.86		18.1418	165.921		40.7616		11.2084	19.0288		29.867		48.296	7.29517		29.2181		52.0143	82.7063		64.3882		0	10.4108		34.5792		16.6691	10.2046		19.7764		219.119	284.332		314.044		82.6809	92.0014		353.448
48.956	413.792		3349.78		419.184	1419.33		761.746		20.3116	166.751		41.5085		36.0175	21.8607		26.3278		67.9763	19.8403		27.1166		0	162.613		38.3912		0	13.5692		38.4833		25.7749	40.0743		23.6028		353.867	375.24		169.478		120.068	368.93		214.313
70.4094	1312.15		260.926		451.353	2237.32		1324.92		21.3274	177.891		75.0789		57.6193	6.47991		38.6573		0	7.67661		45.6756		0	18.9016		120.683		0	0		44.7146		18.184	2.1888		62.0671		420.263	60.4688		185.836		298.764	116.255		379.208
33.3758	640.219		162.853		227.433	2175.01		1532.4		21.397	190.519		86.9832		0	27.0771		56.1476		0	0		73.8937		0	128.786		268.028		0	0		100.749		14.468	0		181.845		324.56	472.847		1202.51		145.988	718.304		708.789
46.8623	5460.16		194.555		392.655	4976.73		1223.31		23.7821	216.083		87.9243		31.9108	10.5219		60.4727		0	17.9673		46.3123		0	93.2208		0		0	17.143		35.8776		29.375	25.6149		51.6005		347.26	175.534		549.171		129.333	167.633		253.116
92.5679	5631.27		617.344		308.364	1490.07		1298.45		29.1985	217.583		118.6		26.0435	17.1592		87.6517		55.6764	22.95		70.9871		54.6467	297.64		319.308		163.406	31.0933		125.378		27.2635	55.749		174.419		331.812	338.676		644.737		86.4719	180.105		1336.84
311.556	3330.34		593.465		665.405	1879.82		266.975		33.6383	232.683		16.028		47.0498	26.4925		26.7883		0	22.5826		0		235.194	118.43		0		0	26.4859		0		19.0904	36.0721		15.8304		490.959	306.304		218.382		244.937	282.795		285.219
27.6875	277.023		1468.28		280.193	2278.12		510.985		35.8431	258.697		17.7075		25.8828	62.9742		26.8681		69.7636	0		37.5674		0	0		0		231.424	0		0		33.4985	51.4457		19.2923		186.809	498.694		471.809		80.8317	199.438		289.805
35.2681	850.351		800.698		283.309	3789.03		327.912		41.5117	296.603		24.7665		54.7552	71.1032		6.23796		0	65.901		20.8532		0	90.6716		17.0139		0	13.7255		63.185		28.8337	54.1364		15.4153		343.902	666.714		368.097		199.011	1173.04		236.934
44.2836	1477.1		849.197		256.048	6840.32		535.167		52.166	300.27		34.34		40.1499	21.379		27.2019		0	37.3471		15.2088		0	8.27888		30.7728		0	0		0		0	11.9404		7.30391		182.38	344.976		159.435		181.879	105.507		221.452
56.9774	1250.88		767.831		492.031	4738.6		539.186		52.3574	303.837		34.988		54.3186	32.5901		29.7378		122.744	0		0		183.722	24.8065		76.8764		0	2.84125		0		39.591	33.6303		106.894		449.44	406.361		705.385		207.033	274.275		269.942
43.3154	4922.09		707.434		318.1	3996.07		526.189		54.0063	312.474		36.0801		43.2503	79.0594		26.0934		131.422	60.4005		26.7873		91.6446	138.045		0		0	22.0904		0		15.3726	11.1409		22.2789		335.889	374.785		408.266		218.515	507.732		161.476
52.4293	4458.21		925.263		338.16	3927.76		633.53		55.9923	328.003		43.4611		47.2741	171.353		31.3572		0	0		82.4031		0	86.0257		111.896		0	0		257.144		18.3533	36.2664		157.319		280.499	711.397		2593.76		139.477	517.717		680.619
93.323	2788.48		879.256		706.151	10609.3		490.764		59.9959	336.608		46.0039		92.4567	37.8599		32.757		0	36.5412		51.1082		0	376.903		76.4086		0	7.21539		143.413		0	12.7856		27.1439		172.968	298.175		288.986		281.139	270.844		480.349
53.0747	1977.27		1310.81		381.248	7153.07		656.753		60.035	337.93		48.2355		45.8865	26.5353		31.4653		105.77	38.5137		0		183.986	49.8656		69.4951		0	30.9651		89.5109		44.084	59.9935		71.272		472.44	532.315		1385.58		131.727	686.573		314.678
75.1569	2078.78		2094.95		608.445	9568.13		2392.49		66.7213	366.222		54.9871		0	76.2194		46.4966		137.945	55.5934		0		181.904	8.59936		6.52985		0	0		0		87.171	51.808		24.75		715.081	843.137		239.985		285.221	843.75		230.358
	1249.19		1548.12			4594.16		1502.36			377.869		56.0057			72.3037		52.4861			77.3177		0			294.234		33.0507			121.206		0			124.563		16.5162			1329.44		265.283			330.275		1196.45
	4613.81		1460.79			7558.65		1000.29			607.097		58.4313			58.8408		56.5083			61.8124		20.3949			1.87743		21.3967			119.08		21.1072			162.952		84.7774			1064.89		675.438			453.958		321.635
	3393.59		1754.61			14229.4		355.866			643.182		72.126			64.1655		58.2934			75.0013		112.944			0		182.712			12.4568		0			24.088		127.71			650.044		2968.33			125.041		835.55
	2781.17		1759.27			9862.54		1129.26			709.409		82.7335			52.6104		42.246			39.084		18.0166			197.645		33.1849			2.28769		0			0.930893		31.7326			543.904		354.483			296.169		1235.32
	17761.2		2008.47			14999		2606.5			712.15		101.874			68.8214		77.393			63.5195		85.4906			217.709		147.783			20.8982		0			57.3561		48.6014			521.82		557.132			572.741		387.439
	3194.15		3594.88			3814.73		2282.9			0		108.387			7.8339		102.087			12.5871		91.4562			6.58211		138.33			4.65072		0			9.2048		52.7223			135.923		1154.62			91.6656		849.825
	13315.1		2697.02			2235.55		1379.13			1798.68		111.685			58.3757		82.9376			193.702		0			1821.25		182.591			258.522		332.61			132.029		161.756			2805.33		2149.15			1399.7		720.105
	3648.16		2719.5			893.252		2845.27			37.0695		132.89			7.08215		97.3766			0		150.68			18.6164		259.135			9.20067		0			12.5177		183.556			159.978		1375.66			191.685		702.07
	2079.82		1935.51			1244.17		1266.42			45.5904		155.375			15.0356		46.9933			6.74873		95.5667			4.90362		277.036			5.76384		89.1341			1.5297		22.645			56.0128		319.944			135.244		339.961
	1924.9		4292.82			607.387		4401.94			58.3868		174.301			12.006		112.989			0		128.523			21.5721		0			0		0			10.3229		24.2498			166.717		335.262			241.965		474.956
	1529		4579.06			660.924		3755.07			67.0426		175.873			16.8634		141.056			0		0			35.9457		85.438			75.6593		636.441			13.6633		666.724			320.16		4831.6			139.377		1924.3
	1234.19		5006.5			976.389		5727.09			74.7095		192.764			16.1214		198.255			15.4989		88.3193			29.5871		128.216			33.8676		0			67.1821		58.9817			499.459		510.279			192.064		547.785
	6479.74		2019.81			3241.49		2846.52			100.212		229.261			0		101.588			38.6115		0			0		192.173			0		0			14.4342		168.985			199.262		2327.62			377.831		741.769
	2977.62		2486.23			1689.29		3063.55			114.713		240.948			29.1582		111.788			27.9747		152.624			55.4595		399.396			0		342.796			40.286		353.161			378.736		1784.84			297.18		364.377
	2172.43		1869.71			663.691		2097.84			125.641		243.442			28.9168		92.2647			0		242.93			40.0834		771.571			0		562.845			101.579		112.901			897.747		2093.88			468.652		513.023
	3963.37		4033.25			3440.98		2722.2			131.828		247.761			0		150.443			0		0			64.089		185.555			64.8127		666.237			11.1458		379.443			159.854		3792.49			379.876		1474.93
	5798.57		8867.07			1723.79		11244.1			137.345		302.238			34.2101		0			0		145.727			30.0849		153.043			53.7692		0			50.282		181.095			521.429		1290.07			281.307		780.196
	5302.93					7603.74					141.452					43.1915					0					22.6833					0					4.30898					60.258					156.058
	3172.47					1712.38					158.106					51.1073					0					98.2157					58.4566					13.5826					460.488					956.676
	2637.41					1116.43					167.714					31.6793					0					36.567					0					31.1797					410.076					336.467
	5061.71					4921.73					190.624					36.8646					20.6482					47.0042					0					7.26219					87.919					159.596
	9136.88					6406.51					197.28					0					50.6102					0					0					30.6182					354.08					386.134
	6687.21					4333.37					287.276					74.6939					193.913					166.954					0					64.4443					906.282					810.224
	15183.8					2934.28					358.356					53.044					51.1643					128.599					0					32.0495					404.236					400.816
	4930.5					4106.33					420.468					0					84.412					69.8708					0					19.2607					308.241					313.179
	13096.3					9693.4					555.25					105.96					82.4315					0					0					76.0383					576.118					562.163
	16599.1					16768.2					861.608					119.539					25.3591					92.8667					0					10.4042					116.491					172.694
[truncated: 68 more columns]

## Sheet: Figure 3
		Figure 3b
		εdA					CrodG
		Leuc	SqN	SqT	EAC		Leuc	SqN	SqT	EAC
		0	33.2665	0	167.567		141.007	0	0	283.254
		0	0	0	0		0	0	0	0
		2.50999	0	110.404	0		0	0	162.521	292.176
		5.31832	0	0	22.497		0	0	243.166	86.4822
		2.37077	0	0	125.041		0	0	1266.47	207.561
		0		122.449	152.05		0		194.605	136.221
		3.48513		56.1137	73.2858		0		104.149	96.1013
		3.58894		0	90.7253		0		419.907	187.029
		3.23508		88.6581	134.263		0		213.778	226.935
				0	0				656.549	167.168
				87.1317	139.066				144.02	182.409
				124.415	89.0387				208.284	159.022
				79.1582	0				184.183	0
				0	176.674				66.6597	504.889
				0	16.0355				0	109.794
				36.2513	15.6567				38.7074	40.1489
				0	9.16912				196.649	30.4687
				24.6115	6.61015				61.6637	219.087
				34.0338	30.8626				354.075	305.857
				0					98.0259
		Figure 3c														Figure 3d
		Figure 3f
		FLO1								CPD

## Sheet: Figure 4
Figure 4a, 4b, 4e
See "Figure 2" tab of source file for the data
Figure 4c			Figure 4f
Butanal			Decanal
Tissue	Breath		Tissue	Breath
93.8608	35.2		65.5651	1
66.0704	32.3		95.5475	3.8
59.6948	3.2		109.606	1.3
69.9085	11.9		117.671	2.7
7.0771	0.6		127.771	0.9
125.548	2		129.151	2.9
9.98045	2.7		130.595	1.1
248.367	3.7		137.867	1.1
72.7785	0.9		147.95	0.5
204.991	1.7		195.039	3.3
26.3277	3.6		208.306	0.9
60.4727	1.5		214.313	4.8
0	5.9		253.116	5.5
184.268	3		266.895	3.9
225.704	4.5		292.388	11
57.4167	5.1		301.185	3
29.867	0.3		330.354	3.6
0	20.1		353.448	2.6
38.6573	3.4		378.867	6.4
46.2262	2.8		379.208	4.6
44.8222	4.5		480.06	5.9
334.249	0.7		566.498	3.7
56.1476	7.3		598.876	2
62.646	1		708.789	3.5
33.5001	0.3		756.164	8.8
0	0		853.569	4.9
Figure 4d			Figure 4h
Butanal			Decanal
SqN	EAC		SqN	EAC
46.5313	9.9177		12.5398	4.24641
32.059	12.7509		8.75181	9.09793
97.6707	0		16.7084	7.19287
110.87	8.44178		9.02541	11.1927
29.8764	15.1081		10.3599	7.7949
70.3211	22.3804		7.69527	6.66842
12.9233	18.1068		5.08938	8.80263
2.73917	319.169		1.53183	10.5691
8.29155	59.0556		4.75305	0.381296
14.335	46.2002		2.54705	11.1875
14.4176	11.7314		3.61743	34.5436
50.3381	191.254		17.9161	13.7822
61.3614	711.322		13.5623	9.62043
3.43938	129.796		1.4369	62.3959
2.79046	80.5785		1.43101	27.3261
10.522	20.9797		7.58369	112.346
14.5422	54.3146		6.85207	100.916
38.9673	24.3841		17.5983	36.1585
5.55801	144.001		2.94918	57.4845
49.9186	0		5.76829	46.4945
203.286	100.79		18.0218	9.18029
59.7138	88.0911		10.3585	3.61091
8.60342	27.043		1.88297	6.87838
58.7209	82.3298		22.8005	0.824
	78.5833			1.88866

## Sheet: Figure 5
Figure 5a
	ALDH3A2 High													ALDH3A2 Low
Hexanal	1.27636	1.21027	1.32043	0	0	2.93257	1.36773	0.704491	2.03644	0	0.151717	0		2.03021	1.19304	6.35442	3.49364	1.61694	1.37806	4.26955	1.00019	0	1.45906	1.38507	3.49364
Heptanal	0	1.48721	0.921372	0	1.34691	2.07599	1.17156	0.712526	1.92911	0.73928	0.616047	0		13.7282	6.61119	4.27059	2.58349	0	1.02578	0	1.25089	0	0	0	2.58349
Octanal	0	1.10971	0.924898	0.619635	0	2.70977	2.15772	0.294699	0.412169	0.768929	2.80079	0.201683		5.6543	3.76352	1.8868	2.59911	0.724237	1.50057	2.81417	2.26173	0.287485	1.84419	1.48541	2.59911
Nonanal	0.950758	1.44064	0.191772	0.469183	1.34165	1.24092	1.62385	0.324075	1.09491	0.566712	1.82112	0.934416		3.91363	2.72829	2.02228	0.665331	0.574927	0.509796	1.83732	0.70441	0.48688	2.11717	1.82294	0.665331
Decanal	1.10973	0.397422	0.876592	0.377973	0.875806	1.63847	0.76366	0.817045	0.402678	0.585113	2.40754	1.74798		3.40952	2.86345	2.70639	3.0903	0.895619	0.785713	1.06042	0.416256	0.669924	3.90119	3.53298	3.0903
Undecanal	1.66285	0.964125	0.986159	1.19535	0.499925	0.842397	0.992928	1.27615	0.746759	0.825027	0.879899	1.12843		5.72268	2.84772	6.88834	2.76825	1.63432	1.22067	1.18128	0.188103	1.00472	3.51185	3.59495	2.76825
Dodecanal	1.2753	1.31603	0.095081	1.62646	0.978674	0.477735	0.62176	1.35584	1.12599	0	0.196122	2.93102		6.59501	4.51319	6.35161	0.918671	1.90342	1.96001	2.92195	0.038053	1.24572	5.22209	4.88652	0.918671
Tridecanal	1.77965	0.929581	0.465249	1.0926	1.48442	0.480245	0.716399	0.908808	0.575622	0.347816	0.744622	2.47499		2.10002	2.89811	7.15258	1.46412	0.571727	1.01588	1.94941	0.20431	0.371944	5.20341	4.74257	1.46412
Tetradecanal	1.59602	0.432709	0.412886	1.15793	0.241633	0.384798	0.511501	2.82534	0.447179	0.065536	3.05	0.874476		1.62726	1.12496	2.17609	0	0.059723	0.509588	0.383898	0.587743	0.069962	2.03445	2.51823	0
Figure 5b
	ALDH3A2 High													ALDH3A2 Low
Hexanal	0	1.02842	0.839833	0.811807	0.769767	0.869918	1.86521	0	1.29524	0.876492	0.448079	1.19523		0.758813	2.22207	0	0	0.928012	0	2.71557	0	1.29128	1.53673	0.745406	0.698744
Heptanal	0.620939	0	0.773882	0	1.24914	0.984022	1.74368	0	1.6203	0.861578	0.598466	0.547995		5.55289	2.16994	1.03715	0.569264	0	1.1313	0	0	11.5307	0.704565	0	0.902132
Octanal	0.666795	0.628039	0.802047	0	0.962308	1.87112	2.34984	0.2493	0.357422	1.30125	0.255556	1.55632		3.26363	2.25388	0	1.07122	1.59923	0	2.44037	0.174894	4.90326	2.00099	2.5692	3.00597
Nonanal	0.66075	0.670328	0.223594	1.10852	1.67969	1.89331	1.44683	0.56767	1.27659	0.594389	0.37785	1.50048		3.18101	0.775733	1.86343	0.787112	2.46849	1.56428	2.1422	1.08947	4.56304	1.92919	2.94056	2.25538
Decanal	0.484359	0.741398	1.80648	0.918637	1.40982	0.632161	1.35633	0.554566	0.333339	0.650416	0.676353	2.43614		2.37038	2.55817	1.33903	1.97542	3.22942	0.724996	0.877825	1.44699	2.82242	3.13218	5.9646	1.16757
Undecanal	0.749065	1.48384	0.89536	1.50975	0.875355	0.901507	0.764835	0.912213	0.678004	1.10828	1.15865	0.963136		2.58552	2.51337	0.894693	1.47651	3.1885	0.453895	1.07252	1.02453	5.19577	1.23832	6.285	1.777
Dodecanal	0	1.7056	0.0852	1.14276	1.17926	0.557142	0.428085	1.11626	1.00897	1.75631	1.21493	0.805497		4.04415	0.823196	1.0806	0	4.67937	0.876963	2.61828	2.62641	5.9096	1.03564	5.76594	0.686512
Tridecanal	0.469985	0.772544	0.628667	2.40475	1.25609	0.968031	0.648928	0.502589	0.777807	1.3727	1.22802	0.969886		3.91606	1.97838	2.83982	0.665404	7.03109	2.00581	2.63413	3.34433	2.83765	1.247	9.95458	1.37053
Tetradecanal	0.099587	0.090754	0.627412	2.42527	0.657534	0.777265	0.584729	0.106313	0.679521	0.774357	4.29331	0.883954		1.70947	3.19694	0.438775	0.119005	3.0915	0.36718	0.583361	1.32883	2.47275	1.13651	3.6943	0.928821
Figure 5c			Figure 5d
ALDH3A1			ALDH3A2
Exhaled decanal	Copies per thousand GAPDH		Exhaled decanal	Copies per thousand GAPDH
1.1	1.91919		1.1	2.20598
1.6	1.41402		1.6	1.4775
1.7	1.3173		1.7	1.48745
1.8	1.2368		1.8	2.33208
1.8	1.52179		1.8	1.63003
2	2.30807		2	1.91925
2	2.04186		2	1.9573
2.2	2.11285		2.2	3.32347
2.3	1.00652		2.3	2.32118
2.5	1.80835		2.5	1.97178
2.6	1.9578		2.6	2.11086
2.7	1.10439		2.7	2.30189
2.7	1.88729		2.7	2.69336
2.9	0.642725		2.9	1.90914
3	0.893303		3	2.26152
3.1	-0.820871		3.1	0.873008
3.7	0.734952		3.7	1.42366
4.6	1.01302		4.6	1.85513
4.9	0.15412		4.9	2.4982
5.2	-1.28344		5.2	1.13104
5.2	0.793781		5.2	1.13641
5.3	0.339442		5.3	1.84275
5.5	0.122975		5.5	1.69868
6.1	1.53651		6.1	1.69295
6.4	1.58872		6.4	1.48771
8	0.833516		8	0.50098
8.8	-0.6629		8.8	1.55195
Figure 5e				Figure 5f				Figure 5g				Figure 5k			Figure 5l			Figure 5m
	ALDH3A2				Exhaled decanal				Tissue decanal			ALDH3A1			ALDH3A2			ALDH3A2 : Centromere 17	TP53 : Centromere 17
Months	Weak staining	Strong staining		Months	Low	high		Months	Low	High		<1	>1		<1	>1		1.57172	0.719192
5	1			18	1			71.3	0			0.118857	0.839286		0.485095	0.338824		2.24843	1.26101
50	1			19	0			25.3333	1			0.338824	0.854524		0.669535	0.369822		1.71018	1.18538
16	1			46	0			33.2667	0			0.369822	1		0.709841	1.36213		1.24229	1.07783
8	1			44	0			32.8	1			0.458835	3.23517		0.745935	1.55083		1.3719	1.24628
19	1			31	0			18.5667	1			0.478632	6.87023		0.820734	2.47368		2.71492	2.10022
19	1			16	0			32.7667	0			0.485095	7.75529		0.908397	2.50595		0.92511	0.611705
42	1			19	0			24.7333	0			0.509595	1.39654		0.961131	3.171		1.39708	1.6285
33	1			10	1			39.5333	0			0.559877	1.19796		1.03623	4.63568		1.08742	1.21055
5	1			8	1			23.6333	1			0.645161	0.550063		1.14558	1.01672		2.16722	0.386288
30	1			30	1			40.7333	0			0.657333	0.599049		1.15667	0.663907		1.18373	0.843832
23	1			24	0			7.73333	1			0.669535	1.0034		1.1649	6.18497		1.42429	0.829085
31	1			30	0			35.8	0			0.689051	1.29885		1.18874	0.7		2.82271	1.05288
73	0			21	0			10.2333	0			0.709841	1.51546		1.20476	1.53922		0.787482	1.20961
35	1			21	0			32.3	0			0.745935	0.811594		1.45798	1.19796		2.12004	0.957128
69	0			27	0			40.7	0			0.757256	1.29375		1.49412	1.42235		1.40818	1.21301
68	0			13	1			52.6	0			0.820734	2.34213		1.69461	0.514625		5.27562	2.5212
16	1			7	0			52.4	0			0.878906	1.42235		1.74397	0.993127		0.796848	0.623844
27	1			31	0			71.3	0			0.8921	1.47712		1.76866	2.76316		1.7545	1.79203
23	1			18	0			24.9333	0			0.898792	0.945652		1.96663	3.70844		1.4724	0.737013
16	1			32	0			48.4	0			0.902825	4.07068		2.00933	1		1.29821	0.514574
16	1			11	1			10.2333	1			0.908397	1.72075		2.01825	1.24229		1.21322	0.446892
6	1			30	0			9.53333	1			0.909091	1.27107		2.28063	2.06147		0.814318	0.663684
77	0			39	0			32.3	0			0.928752			2.368	0.689051		3.15093	0.801858
77	0			33	0			52.6	0			0.961131			2.68924	0.898792		0.871042	0.66091
6	1			8		1		8.7		1		0.96861			4.30469	0.96861		1.41733	1.01653
11	1			31		0		21		1		1.00082			7.53712	1.00082		2.368	0.818667
12	1			29		0		8.26667		1		1.00762			1.08705	1.1762		2.28063	0.673913
18	1			5		1		33.7667		0		1.03623			0.83871	1.31482		1.16453	0.683729
138	0			26		0		37.2667		1		1.04181			1.30352	3.41427		2.00933	0.708955
138	0			31		0		5.63333		1		1.0719			0.64442	3.88367		2.76596	1.12766
38	1			21		0		37.6		1		1.07649			0.854524	4.20536		2.02041	0.805338
7	1			18		1		60.4333		0		1.12302			1.51546	4.38792		1.22087	0.820388
7	1			30		0		12.6667		1		1.12641			1.27107	4.93735		2.68924	0.960159
134	0			8		1		11.1667		1		1.14558			1.34655	1.08952		1.96663	1.0298
134	0			32		0		53.5667		0		1.15667			2.04912	3.31677		2.04912	1.0269
8	1			8		1		53.5667		0		1.15943			2.76596	3.23517		2.96512	1.27616
53	1			5		1		50.8667		0		1.1649			0.478632	1.29885		2.05635	1.1211
10	1			13		1		20.1		1		1.1762			1.07649	0.945652		1.12302	0.999206
39	1			29		0		51.9		0		1.18874			3.90578	0.458835		1.65674	0.897021
6	1			7		1		6.66667		1		1.20476			0.145735	3.69971		1.40029	0.807402
8	1			30		0		5.7		1		1.22087			0.395031	6.74907		1.27107	1.12268
17	1			28		0		53.9667		0		1.24229			0.928752	0.384211		1.53922	0.54902
92	0			28		0		5.46667		1		1.25876			1.0719	0.757256		2.47368	2.11807
13	1			15		1		54.6		0		1.31482			1.12302	2.34213		0.559877	0.223457
53	1			7		1		54		0		1.34655			1.22087	0.509595		1.18874	0.245047
6	1			18		0		39.3333		0		1.36213			2.02041	0.645161		0.991837	0.72381
5	1			6		1		5.46667		1		1.40029			2.05635	2.25831		1.12641	0.778473
13	1							54.6		0		1.45798			2.96512	2.56851		0.878906	0.565625
18	1							11.8		1		1.49412			4.45299	2.81162		1.76866	1.56716
8	0							21		1		1.55083			1.16453	3.95357		0.908397	0.418151
8	0							26.7		1		1.69461			1.33947	2.31218		0.902825	0.486252
7	1							37.2667		1		1.74397			0.657333	0.837061		0.928752	0.841839
9	0											1.76866			0.878906	1.41706		1.1649	1.0812
7	0											1.84773			0.902825	2.79142		1.34654	1.00102
11	0											1.96663			1.04181	3.19385		1.33947	0.989141
10	0											2.00933			1.25876	6.87023		1.14558	0.833149
15	0											2.01825			0.991837	7.75529		0.709841	0.754921
10	0											2.02041			0.589109	1.0034		1.00763	0.376906
7	0											2.03404			0.895574	0.811594		1.72075	0.532009
7	0											2.04912			0.599049	1.47712		1.84773	0.379603
6	0											2.05635			1.12641	4.07068		1.1762	0.829819
13	0											2.06147			1.40029	1.72075		2.06147	0.847076
17	0											2.25831			1.07347	1.39654		2.81163	0.660926
27	0											2.28063			1.65674	1.29375		3.41427	1.55444
28	0											2.368			0.550063			2.2583	0.71764
28	0											2.47368			0.118857			1.15943	0.68822
4	0											2.50595			0.8921
46	1											2.56851			0.909091
31	1											2.68924			2.03404
44	1											2.76596			4.31606
26	1											2.96512			0.210526
26	1											3.171			0.876761
15	1											3.41427			7.04615
65	1											3.69971			0.800441
44	1											3.88367			1.90286
21	1											3.90578			1.61644
66	0											4.20536			0.559877
40	1											4.30469			1.00762
27	1											4.31606			1.15943
46	1											4.38792			1.84773
64	0											4.63568			0.839286
60	0											4.93735
19	1											6.74907
47	1											7.53712
17	1											0.210526
52	0											0.514625
62	0											1.01672
5	1											1.08952
62	0											0.663907
24	1											1.08705
6	1											0.145735
38	1											0.83871
58	0											0.876761
57	0											0.991837
9	1											0.993127
4	1											1.30352
28	1											2.76316
20	1											2.81162
17	1											3.31677
22	1											3.70844
53	0											3.95357
73	0											4.45299
25	1											6.18497
7	1											7.04615
32	1											0.384211
77	0											0.395031
8	1											0.589109
18	1											0.64442
47	1											0.800441
15	1											1.07347
8	1											1.90286
10	1											2.31218
50	0											0.7
51	0											0.837061
43	1											0.895574
7	1											1.16453
6	1											1.33947
20	1											1.41706
34	1											1.53922
35	0											1.61644
20	1											1.65674
22	1											2.79142
5	1											3.19385
27	0
11	1
27	1
77	1
6	1
50	1
7	1
14	1
89	0
49	1
12	1
33	1
17	1
37	1
18	1
80	0
4	1
8	1
5	1
48	0
57	0
68	0
15	1
65	0
65	0
15	1
60	0
37	1
5	1
53	0
24	0
24	1
20	1
12	1
6	1
10	1
8	1
13	1
8	1
16	1
21	1
14	1
4	1
6	1
6	1
13	1
17	1
7	1
5	1
7	1
72	1
113	1
7	1
17	1
5	1
12	1
11	1
13	1
23	1
14	1
11	1
34	1
12	1
24	1
17	1
5	1
61	1
193	0
192	0
25	1
17	1
14	1
163	1
12	1
4	1
121	1
90	1
15	1
22	1
43	1
35	1
4	1
73	1
127	0
126	0
124	0
11	1
5	1
14	1
5	1
7	1
73	1
4	1
18	1
9	1
107	0
10	1
7	1
6	1
17	1
42	1
6	1
15	1
45	1
4	1
10	1
8	1
5	1
8	1
7	1
84	1
59	1
13	1
97	0
8	1
9	1
124	0
5	1
13	1
9	1
16	1
13	1
6	1
23	1
27	1
61	0
6	1
18	1
51	0
149		0
6		1
152		0
12		1
50		0
50		0
37		0
46		1
44		1
84		0
53		1
87		1
104		0
15		1
11		0
12		0
12		0
19		0
14		0
9		1
36		1
32		1
4		1
18		1
52		1
48		0
17		1
53		0
78		0
20		1
7		1
48		0
8		1
41		0
50		0
10		1
4		1
28		1
39		0
15		1
25		1
35		0
17		0
25		1
27		0
21		1
9		1
63		1
109		0
68		0
98		0
91		0
18		1
69		0
73		0
68		0
7		1
49		0
14		1
182		0
5		1
38		1
32		1
15		1
17		1
33		1
11		1
9		1
117		0
14		1
16		1
32		1
61		0
28		1
29		1
6		1
53		0

## Sheet: SuppFig 1
Supplementary Figure 1b
	GSE13898	GSE26886	GSE13898	GSE26886	GSE34619	GSE39491	GSE13898	GSE26886
Norm Sq	1	1	1	1	1	1
Norm Gas
Metaplasia			1	1	1	1	1	1
Adenocarcinoma	1	1					1	1
ALDH1A1			9.30486			10.7276
ALDH1A2
ALDH1A3	-13.7418	-6.3032	-6.11174	-8.45545		-9.30998
ALDH1B1
ALDH1L1
ALDH1L2
ALDH2						8.69717
ALDH3A1	-22.3348	-11.1682	-10.3846		-6.36773
ALDH3A2	-21.4756	-17.216	-7.52201					-8.13701
ALDH3B1						6.68246
ALDH3B2	-38.164	-13.7366	-14.024	-12.4198	-10.2943	-6.0491
ALDH4A1	-24.4697	-13.5909	-10.1985	-9.24845	-5.06661	-5.89834
ALDH5A1
ALDH6A1
ALDH7A1	-6.47301	-5.03541
ALDH8A1
ALDH9A1	-26.2424	-11.942	-11.7515	-10.3857	-11.59	-8.07568
ALDH16A1						6.57256
ALDH18A1		6.20806			6.48427
ADH5
AOX1
BCKDHA	-22.4623	-11.3601	-11.7699	-8.82342	-6.99361
BCKDHB
GAPDH
PGDH
PHDA2			-6.51535
PDH2		-5.47033
Supplementary Figure 1c
SqT	SqN	BAR	EAC
578.679	210.633	193.596	182.607
798.762	337.199	168.56	200.398
68.2673	193.205	246.566	59.5485
412.971	93.5178	123.504	63.1271
291.253	140.332	144.495	224.272
162.864	117.033	56.8129	62.9935
128.224	205.484	313.601	49.1104
200.743	206.403	90.3179	31.0893
85.7024	120.615	96.709	8.10958
76.4699	169.466	193.214	13.9138
184.848	77.3172		18.7376
155.913	138.517		45.6379
3448.79	295.29		859.241
3726.91	157.712		2106.07
2141.94	113.792		993.69
3772.58			493.586
2185.1			314.921
2117.89			35.6407
157.921			11.4609
1456.01			209.498
404.722			30.7404
353.018			69.6224
162.283			49.3114
156.972			29.3324
44.6671			3.16942
131.357			7.46463
1667.43			0.636717
1889.34			81.1214
251.539			42.6609
1854.56			30.7223
178.023			2.00766
2889.1			30.0264
113.06			86.2636
446.529			19.6152
224.281			502.908
135.823			44.3097
359.758			214.822
1161.34			201.943
932.146			253.176
82.2201			26.5256
110.412			4.37634
182.175			93.7082
32.2894			47.2824
193.205			83.0332
93.5178			129.08
140.332			-
117.033			-
205.484			13.522
206.403			49.9671
120.615			71.7681
169.466			97.073
77.3172			71.6355
Supplementary Figure 1d								Supplementary Figure 1e

## Sheet: SuppFig 2
Supplementary Figure 2a							Supplementary Figure 2b						Supplementary Figure 2c
	0	50	100	200	300			0	6	24	48			0	6	24	48
Acetaldehyde	1	1.63059	2.07222	2.47839	3.95327		Acetaldehyde	1	8.05823	7.6551	4.83987		Acetaldehyde	1	5.82409	5.69025	12.3193
Propanal	1	1.11948	1.59712	3.65434	1.94531		Propanal	1	1.55844	0.941558	0.349026		Propanal	1	0.382058	0.139272	0.132999
Butanal	1	1.95827	3.34446	0.713359	0.798204		Butanal	1	1.38226	2.61774	1.13387		Butanal	1	14.3571	11.8163	22.4796
Pentanal	1	2.95246	1.66656	1.90661	3.43087		Pentanal	1	0.85906	0.456376	0.838926		Pentanal	1	4.39683	1.7619	2.57143
Hexanal	1	0.857101	2.68084	3.13211	1.96572		Hexanal	1	0.0765306	0.0546647	0.155977		Hexanal	1	1.53175	0.420635	1.70635
Heptanal	1	0.946302	1.17514	1.22219	9.50088		Heptanal	1	1.51429	0.371429	1.45714		Heptanal	1	1.43421	0.710526	1.57895
Octanal	1	0.410064	1.85173	0.529615	2.53885		Octanal	1		0.837838	0.837838		Octanal	1	2.81818		2.68182
Nonanal	1	0.487435	0.353751	0.824401	0.349561		Nonanal	1		0.727273	2.86364		Nonanal	1	3.61242	31.1247	3.12875
Decanal	1	1.84529	8.47168	1.58885	2.05852		Decanal	1	0.866667	0.283333			Decanal	1	10.0793	7.48917	8.31122
Undecanal	1	1.53774	1.44319	1.17072	2.79009		Undecanal	1	1.08293	1.17073	0.790244		Undecanal	1	0.134588	2.11674	3.07911
Acrolein	1	2.09133	2.93095	2.36672	3.42659		Acrolein	1	1.24082	2.26851	1.13393		Acrolein	1	9.00301	7.50602	12.5723
2-Butenal	1	1.91199	1.60632	1.85684	1.98412		2-Butenal	1	4.31579	4.15789	3.44211		2-Butenal	1	2.75789	3.74737	4.88421
4-Hydroxy-2-nonenal	1	2.32495	1.51621	2.88616	2.96503		4-Hydroxy-2-nonenal	1	0.0692641		0.0764791		4-Hydroxy-2-nonenal	1	0.111111	0.0644444	0.0911111
Glyoxal	1	1.23019	0.55552	1.27108	2.26438		Glyoxal	1		5.53735	3.82164		Glyoxal	1	9.11246	9.11873	8.89155
Methylglyoxal	1	0.673677	1.55413	2.26978	16.7133		Methylglyoxal	1	0.93617	0.808511			Methylglyoxal	1		0.533333	1.46667
Oxo-2-nonenal	1	0.984154	1.3888	1.42996	2.05852		Oxo-2-nonenal	1	3.35135	2.81081	2.37838		Oxo-2-nonenal	1	3.18919	2.97297	1.7027
Supplementary Figure 2d							Supplementary Figure 2e						Supplementary Figure 2f
	0	50	100	200	300			0	6	24	48			0	6	24	48
Acetaldehyde	1	1.36472	1.57983	1.58773	1.40057		Acetaldehyde	1	2.64653	1.80034	1.53152		Acetaldehyde	1	2.55602	2.2198	2.84365
Propanal	1	1.17181	3.1699	4.27103	4.23936		Propanal	1	2.86362	1.80922	1.24482		Propanal	1	3.1643	2.77819	2.868
Butanal	1	0.966523	2.30125	2.48762	2.34767		Butanal	1	2.6996	1.23324	1.16024		Butanal	1	3.15049	2.33396	2.47144
Pentanal	1	0.594374	2.81623	2.41837	2.23773		Pentanal	1	4.84226	2.03114	1.94084		Pentanal	1	1.17127	1.90077	2.80357
Hexanal	1	1.28819	5.14519	5.14868	6.00743		Hexanal	1	2.02824	1.33216	1.35772		Hexanal	1	2.55831	2.03334	2.68728
Heptanal	1	1.27292	2.02537	3.36787	3.47625		Heptanal	1	1.84989	0.970187	1.36027		Heptanal	1	1.50151	1.00673	2.05755
Octanal	1	1.40576	2.74121	1.81755	5.49581		Octanal	1	2.06526	2.37747	1.55751		Octanal	1	2.209	1.03178	2.67548
Nonanal	1	2.22517	2.35738	3.2688	3.62243		Nonanal	1	1.8294	2.04941	1.6892		Nonanal	1	1.33704	1.21769	2.63382
Decanal	1	1.36911	2.86393	1.34002	3.54357		Decanal	1	2.20799	1.56692	1.2374		Decanal	1	1.49352	1.12427	1.92327
Undecanal	1	0.627864	0.439788	1.43466	3.79155		Undecanal	1	1.66686	1.59349	1.52585		Undecanal	1	1.90277	1.39943	4.23437
Acrolein	1	1.18684	1.46331	1.23185	1.35874		Acrolein	1	1.85844	1.36222	1.07491		Acrolein	1	3.27273	2.5154	3.10421
2-Butenal	1	1.32045	1.34599	1.3807	1.51069		2-Butenal	1	2.45324	1.55478	1.4356		2-Butenal	1	2.58743	1.83382	2.39226
4-Hydroxy-2-nonenal	1	1.24101	1.54178	1.32299	1.37365		4-Hydroxy-2-nonenal	1					4-Hydroxy-2-nonenal	1
Glyoxal	1	2.12685	1.51435	1.85331	2.6556		Glyoxal	1	2.13404	1.34054	1.43466		Glyoxal	1	2.05909	1.85094	2.13342
Methylglyoxal	1	1.72149	1.09037	1.82951	2.28546		Methylglyoxal	1	1.6527	5.50753	5.21547		Methylglyoxal	1	2.76201	4.86275	3.54611
Oxo-2-nonenal	1	1.95588	7.35398	1.19726	2.45577		Oxo-2-nonenal	1	1.76275	1.52493	1.13415		Oxo-2-nonenal	1	2.30996	1.63116	2.84752
Supplementary Figure 2g								Supplementary Figure 2h
									Scr	si1A3	si3A1	si3A2	si9A1	si3A1.3A2	si1A3.3A1.3A2	si1A3.3A1.3A2.9A1
								Acetaldehyde	1	2.30174	2.03921	2.27823	3.44632	2.32104	2.90172	5.16706
								Propanal	1	0.790172	0.814854	1.11266	0.878673	1.55706	1.46419	1.08211
								Butanal	1	1.18166	1.1999	1.06031	0.962194	0.773535	1.21642	0.585549
								Pentanal	1	0.828935	0.825177	0.771093	0.722175	0.969644	1.27808	0.0753401
								Hexanal	1	1.08013	1.53498	0.923619	1.39301	1.73836	1.62096	2.40987
								Heptanal	1	0.28108	0.268702	0.872405	0.564389	0.832836	1.28798	1.94628
								Octanal	1	2.517	3.08289	1.03396	2.09265	1.25044	1.62189	1.00918
								Nonanal	1	2.92011	5.32927	4.58013	2.13214	8.44047	8.34117	13.624
								Decanal	1	1.69897	1.81208	1.13146	0	2.74255	2.53453	3.03802
								Acrolein	1	1.33086	0.798544	1.18065	1.04475	1.50295	0.576931	2.56045
								MDA	1	1.49327	1.32854	1.21456	1.14345	1.4419	1.4335	1.7783
								2-Butenal	1	0.716137	1.28658	0.547789	0.272715	0.696513	0.945656	1.28244
								2-Pentenal	1	1.48806	1.21533	1.11183	1.33853	1.75973	1.37708	2.18331
								2-Hexenal	1	0.398197	1.39576	0.245364	1.23264	2.21222	1.92238	8.96102
								2-Heptenal	1	0.918364	0.823053	1.60334	0.922004	1.73666	3.09976	26.8272
								2-Octenal	1	1.82033	1.45014	2.9911	0.761477	2.64494	8.49012	8.15586
								Supplementary Figure 2i
									Scr	si1A3	si3A1	si3A2	si9A1	si1A3.3A1.3A2.9A1
								Acetaldehyde	1	1.16513	1.74142	2.01723	1.79259	2.39638
								Propanal	1	0.651868	2.56124	3.05283	0.83825	1.59886
								Butanal	1	0.543052	2.95675	2.57707	0.760267	2.04095
								Pentanal	1	0.570218	2.89849	2.51905	0.612213	1.42899
								Hexanal	1	0.875638	2.10827	1.24984	0.961199	1.98116
								Heptanal	1	1.34566	1.52532	1.476	0.986753	2.45264
								Octanal	1	0.86428	1.71959	2.07408	1.14197	2.03956
								Nonanal	1	0.835423	1.71589	1.44065	1.17125	2.1841
								Decanal	1	1.77285	3.19607	1.65246	1.77182	3.34682
								Acrolein	1	0.98896	1.28708	1.45924	1.2499	2.56823
								MDA	1	0.579318	2.73749	2.51877	0.813135	1.88149
								2-Butenal	1	0.509233	2.36002	2.38802	0.821174	1.39099
								2-Pentenal	1	1.09196	2.05927	1.58734	1.12561	1.81282
								2-Hexenal	1	1.69581	4.15928	2.20622	2.32451	4.82959
								2-Heptenal	1	1.08963	1.92196	1.63652	1.55491	1.86397
								2-Octenal	1	1.89088	1.67533	1.48085	0.57475	2.48558

## Sheet: SuppFig 3
Supplementary Figure 3
See "Figure 2" tab of source file for the data

## Sheet: SuppFig 4
Supplementary Figure 4a
UT	1mM Glutathione	5mM Glutathione	100μM ALDA1	200μM ALDA1	0.3mM Metformin	3mM Metformin	1mM N-Acetyl Cysteine	5mM N-Acetyl Cysteine	0.3mM Limonene
104.36	67.13	90.27	84.24	68.14	108.32	127.52	95.68	90.88	95.35
95.3	73.17	88.26	88.26	76.19	117.14	125.65	90.88	84.16	99.47
85.24	71.15	75.18	88.26	70.15	113.91	133.55	101.12	111.36	92.19
101.34	73.17	88.26	87.25	82.22	105.34	123.22	88.64	85.12	90.6
110.4	83.23	82.22	75.18	53.04	108.9	127.75	86.08	86.4	89.65
103.35	67.13	70.15	69.14	71.15	105.87	125.81	95.68	88.32	90.92
Supplementary Figure 4b
	No Metformin									Metformin
Propanal	1.61986	0.19863	0.746575	0.390411	1.02055	0.482877	2.75	0.791096		0.113014	0.434932	0.554795	0.691781	0.40411	0.674658	0.424658	0.489726
Butanal	3.30905	0.0376028	0.225617	0.686251	0.150411	0.188014	1.61692	1.78613		0.13161	0.347826	0.0846063	0.376028	0.0846063	0.0940071	0.282021	0.141011
Pentanal	3.96289	0	0.252319	0.148423	0.296846	0.638219	0.994434	1.70686		0.0890538	0.400742	0.207792	0.222635	0	0.371058	0.311688	1.06865
Hexanal	1.24365	0.251121	0	0.956652	0.406577	0.227205	3.12108	1.79372		0.0717489	1.67414	0.753363	0.920777	0.789238	0.203288	0.275037	0.526158
Heptanal	1.3262	0.385027	0.406417	1.39037	0.59893	0.320856	1.9893	1.58289		0	0.0855615	0.684492	0.727273	0.278075	0.0641711	0.149733	0.534759
Octanal	2.74948	0.0828157	0.662526	0.480331	0	0.397516	2.07039	1.55694		0.248447	0.662526	0.6294	1.02692	0.0828157	0.977226	0.993789	1.12629
Nonanal	1.50025	0.269174	0.193963	0.981692	0.914399	1.40129	1.36962	1.36962		0.661059	0.855022	0.661059	0.712519	0.308758	0.478971	0.819396	1.25878
Decanal	1.19216	0.188235	1.91373	1.09804	0.533333	0.658824	1.53725	0.878431		2.25882	0.156863	2.57255	0.156863	0.345098	1.03529	0.282353	1.72549
2-Butenal	1.50025	0.269174	0.193963	0.981692	0.914399	1.40129	1.36962	1.36962		0.661059	0.855022	0.661059	0.712519	0.308758	0.478971	0.819396	1.25878
Supplementary Figure 4c
Acetaldehyde mM		0 mM Metformin							0.3 mM Metformin							3 mM Metformin
0.1		103.618	95.7237	94.7368	94.7368	103.618	107.566		108.592	104.205	93.2358	97.6234	102.011	94.3327		96.1165	96.1165	102.913	98.0583	100	106.796
1		81.9079	75	74.0132	77.9605	75	80.9211		94.3327	87.7514	84.4607	93.2358	91.042	92.1389		97.0874	95.1456	81.5534	101.942	91.2621	100.971
2		83.8816	61.1842	63.1579	62.1711	66.1184	91.7763		86.6545	77.8793	68.0073	72.3949	73.4918	84.4607		91.2621	85.4369	86.4078	86.4078	87.3786	92.233
5		72.0395	63.1579	55.2632	58.2237	56.25	86.8421		70.2011	66.9104	53.7477	75.6856	57.0384	65.8135		78.6408	72.8155	69.9029	74.7573	85.4369	76.699
10		60.1974	35.5263	39.4737	37.5	42.4342	59.2105		52.6508	42.7788	42.7788	42.7788	36.1974	51.5539		62.1359	45.6311	40.7767	46.6019	52.4272	60.1942
20		29.6053	22.6974	15.7895	31.5789	25.6579	37.5		27.4223	38.3912	31.8099	15.3565	15.3565	34.0037		30.0971	33.9806	22.3301	22.3301	34.9515	51.4563
40		23.6842	14.8026	13.8158	14.8026	16.7763	26.6447		17.5503	17.5503	13.1627	12.0658	16.4534	20.841		18.4466	13.5922	13.5922	15.534	18.4466	18.4466
60		13.8158	13.8158	13.8158	11.8421	14.8026	21.7105		15.3565	14.2596	15.3565	12.0658	16.4534	15.3565		16.5049	15.534	16.5049	17.4757	14.5631	17.4757
80		18.75	16.7763	11.8421	13.8158	13.8158	15.7895		17.5503	17.5503	15.3565	13.1627	18.6472	17.5503		18.4466	14.5631	17.4757	13.5922	23.301	24.2718
100		14.8026	13.8158	14.8026	20.7237	12.8289	17.7632		18.6472	17.5503	12.0658	10.9689	10.9689	16.4534		17.4757	24.2718	16.5049	16.5049	18.4466	17.4757
Supplementary Figure 4d
Acetaldehyde mM		0 mM Metformin							0.3 mM Metformin							3 mM Metformin
0.1		106.166	88.4718	128.686	77.2118	75.6032	123.861		90.0958	93.9297	101.597	93.9297	93.9297	126.518		83.7209	95.9302	99.4186	104.651	109.884	106.395
1		106.166	61.126	65.9517	62.7346	80.429	98.1233		84.345	88.1789	99.6805	82.4281	92.0128	101.597		81.9767	85.4651	144.767	78.4884	115.116	97.6744
2		62.7346	62.7346	69.1689	85.2547	78.8204	78.8204		84.345	93.9297	95.8466	74.7604	63.2588	93.9297		88.9535	80.2326	69.7674	111.628	83.7209	104.651
5		69.1689	49.866	54.6917	54.6917	70.7775	70.7775		80.5112	70.9265	65.1757	59.4249	74.7604	103.514		76.7442	75	85.4651	73.2558	94.186	95.9302
10		45.0402	53.0831	46.6488	65.9517	64.3432	67.5603		93.9297	88.1789	65.1757	70.9265	78.5942	80.5112		108.14	66.2791	73.2558	64.5349	101.163	85.4651
20		48.2574	43.4316	35.3887	65.9517	59.5174	61.126		82.4281	55.5911	82.4281	65.1757	67.0927	80.5112		64.5349	66.2791	76.7442	55.814	83.7209	75
40		32.1716	36.9973	28.9544	57.9088	53.0831	46.6488		76.6773	36.4217	46.0064	65.1757	53.6741	55.5911		57.5581	52.3256	50.5814	38.3721	40.1163	54.0698
60		28.9544	25.7373	25.7373	30.563	38.6059	59.5174		59.4249	44.0895	44.0895	42.1725	47.9233	74.7604		45.3488	43.6047	40.1163	43.6047	57.5581	50.5814
80		25.7373	24.1287	25.7373	48.2574	25.7373	30.563		63.2588	70.9265	38.3387	42.1725	69.0096	55.5911		43.6047	38.3721	27.907	29.6512	59.3023	41.8605
100		35.3887	32.1716	17.6944	30.563	56.3003	48.2574		42.1725	38.3387	51.7572	42.1725	76.6773	51.7572		52.3256	57.5581	31.3953	52.3256	40.1163	43.6047
Supplementary Figure 4e
0mM Metformin			0.3 mM Metformin			0mM Metformin + 0.15 mM Formaldehyde			0.3 mM Met + 0.15 mM Formaldehyde			0mM Metformin + 0.5 mM Acetaldehyde			0.3 mM Metformin + 0.5 mM Acetaldehyde
0.973415	1.00734	1.01925	1.03701	1.11974	1.10936	0.531309	0.582159	0.545248	0.661788	0.682694	0.699263	0.90895	0.869404	0.92366	1.0416	1.01527	0.936803
Supplementary Figure 4f
0mM Metformin			0.3 mM Metformin			0mM Metformin + 0.15 mM Formaldehyde			0.3 mM Met + 0.15 mM Formaldehyde			0mM Metformin + 0.5 mM Acetaldehyde			0.3 mM Metformin + 0.5 mM Acetaldehyde
0.973977	1.00718	1.01884	1.13623	1.11721	1.10705	0.541221	0.590996	0.554866	0.768941	0.689405	0.725624	0.850875	0.822167	0.935275	1.04072	1.05495	0.98814

## Sheet: SuppFig 5
Supplementary Figure 5: Aldehyde tissue headspace concentrations above the indicated tissue (normalised intensity)
Formaldehyde			Acetaldehyde			Propanal			Butanal			Pentanal			Hexanal			Heptanal			Octanal			Nonanal			Decanal			Undecanal			Dodecanal
SqN	EAC		SqN	EAC		SqN	EAC		SqN	EAC		SqN	EAC		SqN	EAC		SqN	EAC		SqN	EAC		SqN	EAC		SqN	EAC		SqN	EAC		SqN	EAC
33.919	0		50.9522	88.1987		684.318	142.657		46.5313	9.9177		50.3278	7.12535		25.6831	18.8249		20.1039	3.83895		14.6092	6.98526		8.72366	4.04983		12.5398	4.24641		0.958851	3.62952		46.5313	9.9177
31.0011	0.729731		27.1851	89.7005		265.523	266.231		32.059	12.7509		15.547	9.045		17.6631	34.0464		12.6567	10.8573		9.19723	14.2963		5.77731	7.69178		8.75181	9.09793		0.821567	7.15845		32.059	12.7509
29.0288	352.969		92.2726	419.61		438.434	992.139		97.6707	0		74.0592	31.1749		59.4011	65.433		32.1049	12.9594		25.3012	21.4443		15.6669	9.8749		16.7084	7.19287		2.01403	5.91622		97.6707	0
43.9416	138.124		60.0084	79.8373		210.414	441.566		110.87	8.44178		31.4372	7.53221		45.7439	22.8493		27.2144	5.76403		14.4803	25.8451		10.2324	4.54735		9.02541	11.1927		0.246853	3.10473		110.87	8.44178
33.5878	0		28.7813	95.824		571.786	146.376		29.8764	15.1081		19.0405	12.493		20.6525	27.9353		15.3597	9.00245		10.2386	10.7386		6.44289	6.95503		10.3599	7.7949		0.864833	6.57607		29.8764	15.1081
46.9055	406.302		53.029	167.981		214.104	1382.89		70.3211	22.3804		22.7464	11.6965		48.3448	23.679		20.7516	13.9371		13.3618	10.4571		7.76368	6.22306		7.69527	6.66842		1.70772	3.80819		70.3211	22.3804
35.3802	185.108		2.71105	92.8605		202.316	761.933		12.9233	18.1068		18.2363	0		12.3636	31.982		7.90286	13.477		5.87127	10.7408		3.34692	7.44918		5.08938	8.80263		0.485189	6.74373		12.9233	18.1068
39.6166	4.85203		0	57.2994		89.8399	323.552		2.73917	319.169		2.55575	1.51584		3.31831	121.981		2.60883	7.58172		1.73871	3.37074		1.07771	32.6146		1.53183	10.5691		0.165402	0.687843		2.73917	319.169
34.8402	0		0.952192	169.199		214.604	73.6738		8.29155	59.0556		6.38073	7.202		8.39404	69.6983		6.34414	27.3571		4.62969	0		2.55386	0		4.75305	0.381296		0.351221	1.17397		8.29155	59.0556
36.1889	0		0	107.19		227.649	882.048		14.335	46.2002		16.9967	10.2687		8.25981	981.476		6.13551	16.8538		4.0732	4.18094		2.31885	43.5614		2.54705	11.1875		0.340742	0		14.335	46.2002
58.9023	5.56967		2.34802	103.819		162.956	206.928		14.4176	11.7314		9.84022	12.8218		6.72189	2727.85		4.55905	14.4658		2.13203	2.77798		1.84683	374.918		3.61743	34.5436		0.1556	0		14.4176	11.7314
25.9389	0		63.8826	103.503		451.686	994.477		50.3381	191.254		98.4498	7.68074		43.8138	2567		32.4834	18.397		24.1542	0		16.0219	155.999		17.9161	13.7822		0.798372	0		50.3381	191.254
28.6543	0		67.5397	215.373		647.277	179.886		61.3614	711.322		88.7566	42.6964		51.706	3163.81		32.0465	0		22.7774	0		14.3785	224.391		13.5623	9.62043		0.703405	0		61.3614	711.322
138.955	0		0	173.782		317.523	248.384		3.43938	129.796		4.35283	11.727		1.59977	3425.51		1.189	12.555		0.78543	0		0.457078	503.822		1.4369	62.3959		0.067522	0		3.43938	129.796
101.641	14.0253		0	91.672		37.3271	138.55		2.79046	80.5785		3.162	0.182405		3.82079	973.844		1.12019	38.1286		1.93609	21.1704		0.424247	90.598		1.43101	27.3261		0.077088	10.6173		2.79046	80.5785
41.4701	53.7291		6.18423	59.8639		151.901	252.466		10.522	20.9797		21.367	0		11.4091	1845.41		8.564	42.6327		7.38404	21.3829		3.73414	414.885		7.58369	112.346		0.18177	22.5738		10.522	20.9797
41.7414	12.0985		12.7289	62.4678		119.755	115.85		14.5422	54.3146		23.9533	0		19.2438	2479.04		12.1437	34.4682		7.91268	22.735		5.83903	774.783		6.85207	100.916		0.315797	7.51553		14.5422	54.3146
82.5878	1.3649		65.0154	23.5988		568.624	43.0552		38.9673	24.3841		82.165	0		46.7274	159.155		27.4393	12.0348		23.0499	16.4644		14.8714	76.7534		17.5983	36.1585		0	19.9097		38.9673	24.3841
36.8807	14.1721		0	76.9963		100.976	51.0804		5.55801	144.001		12.0471	8.81784		6.17717	2947.34		4.19615	34.1757		3.31504	17.9681		2.09476	297.925		2.94918	57.4845		0.1285	10.754		5.55801	144.001
46.9708	11.4246		13.7165	55.7553		147.374	1178.87		49.9186	0		21.5264	5.77034		23.7456	2616.09		12.953	26.9475		9.3039	16.8864		5.26405	315.567		5.76829	46.4945		0.418201	0		49.9186	0
112.906	79.0212		92.3745	87.6331		459.899	1500.4		203.286	100.79		25.6428	79.689		101.042	44.5693		54.4501	28.5245		33.5235	17.7016		20.5682	10.5451		18.0218	9.18029		2.50538	0.961275		203.286	100.79
40.1432	51.3043		42.5692	37.8953		205.49	730.264		59.7138	88.0911		61.8351	53.607		51.535	29.1873		28.4489	20.7702		18.6474	5.1227		13.5794	6.91987		10.3585	3.61091		1.77466	0		59.7138	88.0911
50.9865	38.3418		1.07145	34.5436		98.8661	948.318		8.60342	27.043		4.17106	110.643		5.45294	25.126		3.02847	16.4473		2.24531	10.9798		1.3948	7.09713		1.88297	6.87838		0.196278	0.793834		8.60342	27.043
25.8543	111.577		122.347	64.7603		1097.64	2415.39		58.7209	82.3298		45.1599	54.4686		81.4899	51.4565		41.915	10.1029		40.2411	1.23103		26.306	1.11141		22.8005	0.824		5.95279	0.874869		58.7209	82.3298
	79.9878			66.5135			2004.64			78.5833			7.2633			57.3981			14.1595			3.67349			2.92831			1.88866			1.04378			78.5833

[truncated: 1 more sheets: SuppFig 6]
